# Supplementary material for: 1-Methyl-4-[(E)-2-(2-thien­yl)­ethen­yl]­pyridinium 4-methyl­benzene­sulfonate
Source: Acta Crystallogr Sect E Struct Rep Online. 2008 Oct 4;64(Pt 11):o2072–3. doi: 10.1107/S1600536808031401 (PMC2959609; doi:10.1107/S1600536808031401)
Supplement: Supplementary file 2 [file e-64-o2072-Isup2.hkl]

# 
# h,k,l, Fc-squared, Fo-squared, sigma(Fo-squared) and status flag 
# 
data_I
_shelx_title ' clsme_0m in P-1 (100K)' 
_shelx_refln_list_code          4 
_shelx_F_calc_maximum      140.68 
_exptl_crystal_F_000       392.00 
_reflns_d_resolution_high  0.7331 
 
loop_ 
 _symmetry_equiv_pos_as_xyz 
 'x, y, z' 
 '-x, -y, -z' 
 
_cell_length_a     9.2947 
_cell_length_b     9.6144 
_cell_length_c    10.7790 
_cell_angle_alpha  87.817 
_cell_angle_beta   64.702 
_cell_angle_gamma  88.712 
 
_shelx_F_squared_multiplier     1.000 
 
loop_ 
 _refln_index_h 
 _refln_index_k 
 _refln_index_l 
 _refln_F_squared_calc 
 _refln_F_squared_meas 
 _refln_F_squared_sigma 
 _refln_observed_status 
   1   0   0        0.10       -2.39      1.20 o 
   2   0   0    18390.46    20536.82    214.17 o 
   3   0   0     6115.12     6684.12     49.75 o 
   4   0   0      169.83      208.86      3.62 o 
   5   0   0      417.27      515.24      5.14 o 
   6   0   0      577.82      618.23      6.24 o 
   7   0   0      506.10      483.69      5.58 o 
   8   0   0        1.21        0.46      0.84 o 
   9   0   0       18.04       20.78      1.83 o 
  10   0   0      192.09      212.42      4.97 o 
  11   0   0       28.01       27.49      3.09 o 
 -11   1   0       44.65       34.26      4.11 o 
 -10   1   0       57.71       58.35      3.56 o 
  -9   1   0      691.85      671.69      8.98 o 
  -8   1   0        5.81        9.66      1.14 o 
  -7   1   0      321.63      325.44      4.34 o 
  -6   1   0        1.07        1.70      0.68 o 
  -5   1   0       78.94      106.33      1.96 o 
  -4   1   0       82.24       69.16      1.20 o 
  -3   1   0      600.15      688.75      5.34 o 
  -2   1   0      649.69      653.06      6.16 o 
  -1   1   0     1816.78     2178.55     20.49 o 
   1   1   0     1440.34     1746.23     16.76 o 
   2   1   0       64.12       48.40      1.05 o 
   3   1   0       61.42       50.56      1.09 o 
   4   1   0       42.02       46.59      1.32 o 
   5   1   0       29.49       36.85      1.34 o 
   6   1   0      746.27      677.86      7.16 o 
   7   1   0      253.17      278.64      4.29 o 
   8   1   0      129.60      115.27      3.63 o 
   9   1   0      332.48      334.94      6.72 o 
  10   1   0       26.05       27.67      4.64 o 
  11   1   0       30.32       27.68      2.43 o 
 -11   2   0       21.01       25.88      2.20 o 
 -10   2   0      244.52      253.66      6.55 o 
  -9   2   0       37.05       40.75      2.18 o 
  -8   2   0      216.50      227.56      4.62 o 
  -7   2   0      696.45      740.22      8.16 o 
  -6   2   0     2380.47     2267.94     19.12 o 
  -5   2   0      146.19      119.02      2.03 o 
  -4   2   0        0.99       20.24      0.85 o 
  -3   2   0      342.75      395.25      3.82 o 
  -2   2   0        6.94        0.21      0.31 o 
  -1   2   0      152.23      143.22      2.08 o 
   0   2   0     2935.02     3116.81     29.97 o 
   1   2   0     2062.72     2481.57     21.29 o 
   2   2   0      413.69      340.40      3.18 o 
   3   2   0      384.62      349.16      3.66 o 
   4   2   0      467.23      448.64      4.30 o 
   5   2   0      150.09      117.99      2.37 o 
   6   2   0       52.40       60.65      2.04 o 
   7   2   0      728.04      696.87      9.75 o 
   8   2   0       40.67       45.11      3.03 o 
   9   2   0        7.70       11.19      1.73 o 
  10   2   0       31.98       32.30      2.68 o 
  11   2   0       11.47        8.49      2.08 o 
 -11   3   0       22.05       25.54      2.26 o 
 -10   3   0       11.14       16.11      1.77 o 
  -9   3   0       32.27       34.71      2.28 o 
  -8   3   0       86.68       80.49      2.86 o 
  -7   3   0     1051.90     1061.92     10.79 o 
  -6   3   0        0.97        2.30      0.77 o 
  -5   3   0     1076.78      968.92     11.42 o 
  -4   3   0      111.33      160.78      2.38 o 
  -3   3   0       21.56       38.13      1.02 o 
  -2   3   0      333.85      406.16      3.65 o 
  -1   3   0      133.35      204.58      2.20 o 
   0   3   0     2180.45     2340.02     18.45 o 
   1   3   0     1133.66     1238.27      8.93 o 
   2   3   0       31.76       63.79      1.10 o 
   3   3   0     1212.37     1066.97      8.11 o 
   4   3   0      333.36      337.54      3.46 o 
   5   3   0      117.05      130.66      2.57 o 
   6   3   0      345.91      320.92      4.96 o 
   7   3   0       91.09       92.86      2.73 o 
   8   3   0        6.61        4.53      1.58 o 
   9   3   0        1.89        0.96      1.27 o 
  10   3   0      110.82      122.36      4.35 o 
  11   3   0        0.56        0.45      1.67 o 
 -10   4   0       16.83       25.91      2.34 o 
  -9   4   0      119.82      115.12      3.65 o 
  -8   4   0      223.61      218.44      4.73 o 
  -7   4   0        3.22        5.02      1.08 o 
  -6   4   0     1221.53     1181.81     12.76 o 
  -5   4   0       43.44       46.05      1.51 o 
  -4   4   0       88.92      104.50      2.01 o 
  -3   4   0       32.46       21.51      1.04 o 
  -2   4   0      261.42      313.49      3.25 o 
  -1   4   0     1927.20     2070.73     15.64 o 
   0   4   0     2560.07     3232.06     23.56 o 
   1   4   0     3979.22     4594.74     30.78 o 
   2   4   0     2742.17     2792.53     18.09 o 
   3   4   0       60.46      119.05      1.75 o 
   4   4   0      782.67      752.18      6.44 o 
   5   4   0      576.12      579.94      5.48 o 
   6   4   0       39.00       31.33      1.55 o 
   7   4   0      276.15      276.87      4.84 o 
   8   4   0      125.84      116.12      5.44 o 
   9   4   0        2.57        2.28      1.23 o 
  10   4   0        0.21       -0.60      1.33 o 
 -10   5   0      248.41      255.17      5.90 o 
  -9   5   0        7.39        5.78      1.45 o 
  -8   5   0      245.37      246.71      5.15 o 
  -7   5   0      300.10      285.22      4.74 o 
  -6   5   0      133.98      133.68      3.01 o 
  -5   5   0       65.08       72.63      1.96 o 
  -4   5   0      161.91      153.92      2.62 o 
  -3   5   0      674.01      648.91      5.55 o 
  -2   5   0      134.46      138.98      2.13 o 
  -1   5   0     1023.78     1187.87      9.90 o 
   0   5   0     2494.94     2484.99     18.81 o 
   1   5   0      476.92      563.91      5.80 o 
   2   5   0      223.76      260.07      3.02 o 
   3   5   0      911.63      855.76      6.75 o 
   4   5   0        9.94       13.49      0.87 o 
   5   5   0       88.49       98.61      2.19 o 
   6   5   0       30.89       30.01      1.59 o 
   7   5   0      172.17      180.81      3.60 o 
   8   5   0      124.55      122.51      3.19 o 
   9   5   0        7.89       10.30      2.14 o 
  10   5   0      135.85      155.78      5.07 o 
 -10   6   0      131.85      133.86      4.45 o 
  -9   6   0      169.41      149.91      4.39 o 
  -8   6   0       93.58      104.82      4.81 o 
  -7   6   0        8.80        6.19      1.19 o 
  -6   6   0       64.96       54.88      2.14 o 
  -5   6   0       30.90       23.42      1.24 o 
  -4   6   0        5.47        1.50      0.80 o 
  -3   6   0      183.03      149.79      2.63 o 
  -2   6   0       99.43       80.30      2.04 o 
  -1   6   0      204.28      208.48      3.52 o 
   0   6   0      214.55      200.14      2.86 o 
   1   6   0      719.15      772.46      6.62 o 
   2   6   0      297.84      361.63      4.19 o 
   3   6   0       11.15       21.22      2.12 o 
   4   6   0       47.45       44.09      1.54 o 
   5   6   0        0.76        0.68      0.71 o 
   6   6   0      312.77      291.53      5.04 o 
   7   6   0        7.47        8.20      1.56 o 
   8   6   0      190.13      178.90      4.31 o 
   9   6   0       30.74       42.94      2.93 o 
  10   6   0        3.05        2.06      1.75 o 
  -9   7   0        4.73        5.99      1.71 o 
  -8   7   0       13.22       10.24      1.66 o 
  -7   7   0       38.45       29.84      1.94 o 
  -6   7   0      299.25      300.03      5.15 o 
  -5   7   0      141.32      129.70      4.16 o 
  -4   7   0        4.26        5.05      0.93 o 
  -3   7   0      518.95      510.02      6.86 o 
  -2   7   0       21.36       20.23      1.43 o 
  -1   7   0        2.17        1.24      0.72 o 
   0   7   0       69.13       51.01      1.47 o 
   1   7   0      477.42      486.51      7.81 o 
   2   7   0       99.21       92.12      2.10 o 
   3   7   0        6.96        2.17      0.97 o 
   4   7   0       92.63       89.88      2.75 o 
   5   7   0       72.44       66.41      2.45 o 
   6   7   0      110.46      119.66      3.33 o 
   7   7   0      171.60      160.90      4.03 o 
   8   7   0      180.98      179.24      4.46 o 
   9   7   0        4.11        1.70      1.51 o 
  -9   8   0       65.53       56.29      3.26 o 
  -8   8   0       25.29       22.59      2.01 o 
  -7   8   0      129.11      115.38      3.36 o 
  -6   8   0        9.68        9.79      1.36 o 
  -5   8   0      301.69      276.36      4.71 o 
  -4   8   0      232.01      227.85      5.59 o 
  -3   8   0      166.28      157.78      3.38 o 
  -2   8   0      267.58      275.38      4.28 o 
  -1   8   0      362.20      319.11      4.98 o 
   0   8   0      269.66      268.83      3.77 o 
   1   8   0      104.98       78.58      2.31 o 
   2   8   0       14.08       21.63      1.95 o 
   3   8   0        0.46        0.89      0.98 o 
   4   8   0       21.17       16.45      1.59 o 
   5   8   0        0.41        0.18      1.37 o 
   6   8   0       63.14       65.14      2.74 o 
   7   8   0        7.23        6.87      1.48 o 
   8   8   0       21.18       15.29      1.93 o 
   9   8   0       30.38       37.93      4.20 o 
  -8   9   0       13.18       16.50      2.11 o 
  -7   9   0        9.29        4.38      1.29 o 
  -6   9   0      169.75      167.01      6.56 o 
  -5   9   0        0.11        0.99      1.32 o 
  -4   9   0       64.99       53.64      2.07 o 
  -3   9   0      270.27      281.39      4.89 o 
  -2   9   0        6.38        0.87      1.01 o 
  -1   9   0        0.01        0.12      1.00 o 
   0   9   0        1.09        4.75      1.26 o 
   1   9   0      151.12      177.55      6.69 o 
   2   9   0       26.73       32.70      2.51 o 
   3   9   0        8.60        2.87      1.23 o 
   4   9   0      346.20      342.97      6.61 o 
   5   9   0       37.65       32.01      2.81 o 
   6   9   0      199.47      174.12      5.65 o 
   7   9   0      139.91      119.80      5.03 o 
   8   9   0       21.54       18.07      2.79 o 
  -7  10   0       34.16       36.93      2.98 o 
  -6  10   0       51.83       57.83      3.29 o 
  -5  10   0        0.19        1.33      1.30 o 
  -4  10   0        0.05        0.95      1.08 o 
  -3  10   0        2.41        2.81      1.22 o 
  -2  10   0      121.83      116.93      3.58 o 
  -1  10   0       55.16       54.46      2.67 o 
   0  10   0      545.02      526.41      8.30 o 
   1  10   0        2.98        0.74      1.13 o 
   2  10   0       13.08       10.53      1.89 o 
   3  10   0      288.56      285.69      9.40 o 
   4  10   0       93.69       91.92      4.11 o 
   5  10   0        0.72        1.24      1.57 o 
   6  10   0      226.67      243.24      7.08 o 
   7  10   0       86.02       99.70      5.78 o 
  -6  11   0        7.64       12.07      2.15 o 
  -5  11   0       73.20       74.19      3.71 o 
  -4  11   0        7.40        9.12      1.75 o 
  -3  11   0       11.20       12.37      1.58 o 
  -2  11   0      484.53      487.21      8.14 o 
  -1  11   0       32.49       28.90      2.55 o 
   0  11   0      352.68      348.05      6.67 o 
   1  11   0        9.05        6.12      2.68 o 
   2  11   0      175.21      185.64      6.56 o 
   3  11   0        3.81        1.48      1.51 o 
   4  11   0      185.69      196.40      6.25 o 
   5  11   0        7.39        6.27      2.09 o 
   6  11   0        0.01        4.07      2.01 o 
  -4  12   0        1.42        1.42      1.66 o 
  -3  12   0       43.82       53.52      2.91 o 
  -2  12   0      122.64      117.32      3.97 o 
  -1  12   0        3.53        7.13      1.70 o 
   0  12   0       69.90       81.51      3.47 o 
   1  12   0       38.08       37.39      3.10 o 
   2  12   0       26.70       30.03      3.92 o 
   3  12   0      286.89      325.10      8.28 o 
   4  12   0        7.32        8.36      3.35 o 
  -1  13   0      176.14      184.65      5.16 o 
   0  13   0       75.87       75.14      4.27 o 
   1  13   0       96.17      117.87      5.05 o 
   0 -13   1       22.85       35.01      3.83 o 
   1 -13   1       38.57       40.69      2.90 o 
  -4 -12   1      177.85      182.54      6.35 o 
  -3 -12   1       82.94       87.63      4.56 o 
  -2 -12   1      325.77      353.18      9.88 o 
  -1 -12   1        0.51       -1.09      1.77 o 
   0 -12   1       21.64       26.01      2.84 o 
   1 -12   1      176.61      175.67      4.80 o 
   2 -12   1       46.30       40.90      3.67 o 
   3 -12   1        0.36        2.01      1.49 o 
   4 -12   1       10.16        8.79      2.20 o 
  -5 -11   1       25.87       21.83      2.83 o 
  -4 -11   1      277.97      288.75      7.67 o 
  -3 -11   1        1.56        0.17      1.42 o 
  -2 -11   1       28.93       35.32      2.98 o 
  -1 -11   1       25.03       25.51      3.75 o 
   0 -11   1        1.37        2.28      1.50 o 
   1 -11   1        9.41        7.44      1.54 o 
   2 -11   1        9.13        8.22      1.63 o 
   3 -11   1      194.80      204.27      5.04 o 
   4 -11   1      178.46      175.86      4.28 o 
   5 -11   1       17.79       16.60      1.82 o 
   6 -11   1      107.76      102.34      5.18 o 
  -7 -10   1        0.66        4.31      2.05 o 
  -6 -10   1       21.44       28.48      3.13 o 
  -5 -10   1      358.51      371.64      9.25 o 
  -4 -10   1        6.77        0.82      1.96 o 
  -3 -10   1       62.51       67.86      3.71 o 
  -2 -10   1      175.11      162.55     10.67 o 
  -1 -10   1        2.91        3.50      1.47 o 
   0 -10   1       23.87       20.30      1.91 o 
   1 -10   1       85.51       87.05      3.68 o 
   2 -10   1      580.56      570.94      9.78 o 
   3 -10   1       13.00       17.02      1.83 o 
   4 -10   1      183.87      178.21      4.08 o 
   5 -10   1      163.91      171.93      4.03 o 
   6 -10   1       17.81       12.60      2.00 o 
   7 -10   1       11.67        8.88      2.44 o 
  -7  -9   1       96.75       97.42      3.68 o 
  -6  -9   1       94.48       77.76      3.60 o 
  -5  -9   1        0.72        2.38      1.35 o 
  -4  -9   1      240.19      238.21      5.53 o 
  -3  -9   1        0.19        0.80      1.16 o 
  -2  -9   1        6.31        9.60      1.52 o 
  -1  -9   1      332.83      316.38      6.03 o 
   0  -9   1       24.15       16.75      1.63 o 
   1  -9   1      175.20      203.41      5.63 o 
   2  -9   1      258.81      219.85      5.62 o 
   3  -9   1      520.32      530.83      9.64 o 
   4  -9   1        0.40        1.23      1.25 o 
   5  -9   1       36.41       42.54      2.14 o 
   6  -9   1       33.38       35.94      1.87 o 
   7  -9   1        6.82        4.89      1.49 o 
   8  -9   1      147.14      156.40      6.00 o 
  -8  -8   1       42.27       42.05      3.04 o 
  -7  -8   1        1.61        3.12      1.53 o 
  -6  -8   1       20.48       31.64      2.17 o 
  -5  -8   1        0.04       -0.29      1.03 o 
  -4  -8   1      298.45      278.62      5.72 o 
  -3  -8   1      136.41      128.67      3.72 o 
  -2  -8   1       54.41       47.24      2.38 o 
  -1  -8   1      413.32      384.90      7.66 o 
   0  -8   1       26.26       21.04      1.68 o 
   1  -8   1      285.84      278.08      5.21 o 
   2  -8   1      671.21      652.96      9.05 o 
   3  -8   1       13.15       17.34      1.75 o 
   4  -8   1      177.63      173.04      4.26 o 
   5  -8   1        6.18        9.51      1.25 o 
   6  -8   1      112.37       90.58      2.38 o 
   7  -8   1       48.52       36.39      2.15 o 
   8  -8   1       22.20       18.20      2.04 o 
   9  -8   1      158.58      161.38      5.39 o 
  -9  -7   1       16.69        8.79      2.44 o 
  -8  -7   1        4.04        2.30      1.46 o 
  -7  -7   1       45.34       48.45      2.87 o 
  -6  -7   1      269.23      244.00      4.84 o 
  -5  -7   1      921.84      854.00     10.18 o 
  -4  -7   1      161.72      144.67      3.40 o 
  -3  -7   1      659.02      638.71      8.91 o 
  -2  -7   1      733.27      773.20     11.72 o 
  -1  -7   1       93.81       94.46      3.44 o 
   0  -7   1     1237.22     1316.48     11.81 o 
   1  -7   1      465.14      496.22      6.33 o 
   2  -7   1       45.65       43.23      2.93 o 
   3  -7   1       76.06       96.85      2.91 o 
   4  -7   1        1.82        3.97      0.95 o 
   5  -7   1      346.23      307.81      4.74 o 
   6  -7   1      142.29      131.16      3.16 o 
   7  -7   1      103.69       94.90      2.90 o 
   8  -7   1       96.35      101.95      3.18 o 
   9  -7   1        4.67        3.78      1.35 o 
  -9  -6   1        2.40        1.59      1.62 o 
  -8  -6   1        7.00        4.76      1.57 o 
  -7  -6   1       50.03       48.99      2.74 o 
  -6  -6   1        4.90        1.05      1.02 o 
  -5  -6   1       41.10       42.65      1.98 o 
  -4  -6   1     1124.52     1108.14     11.70 o 
  -3  -6   1        0.02        1.20      0.76 o 
  -2  -6   1      996.11     1054.03     11.92 o 
  -1  -6   1      206.24      211.15      3.15 o 
   0  -6   1     1025.84     1143.37      9.64 o 
   1  -6   1       12.97       12.18      1.38 o 
   2  -6   1      249.90      275.68      4.15 o 
   3  -6   1      730.57      804.84      8.05 o 
   4  -6   1      309.81      265.71      3.98 o 
   5  -6   1        3.23        9.29      1.11 o 
   6  -6   1      394.32      388.17      5.49 o 
   7  -6   1       76.53       66.09      2.47 o 
   8  -6   1        1.75        1.21      1.08 o 
   9  -6   1      109.66      109.73      3.36 o 
  10  -6   1       37.37       27.76      2.24 o 
 -10  -5   1       18.13       19.97      2.54 o 
  -9  -5   1        0.03       -0.02      1.35 o 
  -8  -5   1      272.02      255.33      5.88 o 
  -7  -5   1      144.27      139.54      4.08 o 
  -6  -5   1      290.33      283.95      4.92 o 
  -5  -5   1      303.79      282.87      4.00 o 
  -4  -5   1       46.36       50.12      1.55 o 
  -3  -5   1       76.95       87.42      2.00 o 
  -2  -5   1       48.28       30.73      1.10 o 
  -1  -5   1      190.44      182.66      3.36 o 
   0  -5   1       97.75      104.16      1.70 o 
   1  -5   1       99.91      146.38      3.00 o 
   2  -5   1     3007.02     3206.99     23.61 o 
   3  -5   1     1053.95     1095.45      9.32 o 
   4  -5   1     1152.41     1356.65     11.20 o 
   5  -5   1     2341.45     2195.31     17.44 o 
   6  -5   1      200.38      228.03      3.90 o 
   7  -5   1      918.07      911.79      9.85 o 
   8  -5   1      339.93      320.15      5.28 o 
   9  -5   1        0.02        2.12      1.12 o 
  10  -5   1       15.86       10.24      1.79 o 
 -10  -4   1      256.79      260.21      6.56 o 
  -9  -4   1        0.49       -0.30      1.11 o 
  -8  -4   1       47.79       43.62      2.37 o 
  -7  -4   1      797.60      779.99      9.63 o 
  -6  -4   1      245.65      238.86      4.37 o 
  -5  -4   1      225.67      241.56      3.37 o 
  -4  -4   1      685.51      692.66      6.52 o 
  -3  -4   1       20.81       46.28      1.41 o 
  -2  -4   1       84.59      151.80      2.34 o 
  -1  -4   1      684.00      708.55      6.17 o 
   0  -4   1       41.92       41.92      1.01 o 
   1  -4   1      523.88      457.18      4.33 o 
   2  -4   1       41.17       21.96      0.88 o 
   3  -4   1     1137.36     1145.06      9.39 o 
   4  -4   1      288.72      253.60      3.04 o 
   5  -4   1        0.23        0.86      0.56 o 
   6  -4   1      694.30      640.74      6.63 o 
   7  -4   1       90.47       82.28      2.44 o 
   8  -4   1        0.27        0.36      0.87 o 
   9  -4   1        6.11        7.57      1.30 o 
  10  -4   1       26.01       20.57      2.26 o 
  11  -4   1      168.85      209.04      4.95 o 
 -10  -3   1        4.83        4.70      1.78 o 
  -9  -3   1      136.47      119.13      4.12 o 
  -8  -3   1      354.03      368.39      9.23 o 
  -7  -3   1       90.95       73.24      3.19 o 
  -6  -3   1      588.48      609.47      9.80 o 
  -5  -3   1      418.19      400.60      4.75 o 
  -4  -3   1      386.45      413.01      4.33 o 
  -3  -3   1        1.01        2.31      0.53 o 
  -2  -3   1       49.22       99.27      1.72 o 
  -1  -3   1     1387.21     1280.34     10.56 o 
   0  -3   1      437.73      478.64      4.57 o 
   1  -3   1      833.10     1159.02      8.90 o 
   2  -3   1     4512.24     4411.07     31.19 o 
   3  -3   1      906.29      964.04      7.82 o 
   4  -3   1      454.01      537.76      4.83 o 
   5  -3   1        3.31        0.62      0.48 o 
   6  -3   1        0.24        1.67      0.62 o 
   7  -3   1       27.58       35.39      1.71 o 
   8  -3   1        2.45       -0.28      0.85 o 
   9  -3   1      179.07      179.71      4.98 o 
  10  -3   1        0.03        1.18      1.14 o 
  11  -3   1       29.29       18.47      2.53 o 
 -10  -2   1       73.37       75.46      3.93 o 
  -9  -2   1       12.60        9.63      1.73 o 
  -8  -2   1       27.82       27.96      2.14 o 
  -7  -2   1      416.10      397.83      6.72 o 
  -6  -2   1       64.57       48.46      2.21 o 
  -5  -2   1      100.97       65.80      1.94 o 
  -4  -2   1        5.57       31.60      1.18 o 
  -3  -2   1      309.71      301.63      3.76 o 
  -2  -2   1     1275.48     1158.06      9.64 o 
  -1  -2   1       90.20      144.82      1.96 o 
   0  -2   1     4372.45     5089.75     54.96 o 
   1  -2   1     1332.53     1299.95     11.36 o 
   2  -2   1      366.39      503.98      7.63 o 
   3  -2   1      330.39      461.51      3.95 o 
   4  -2   1        0.02        3.32      0.56 o 
   5  -2   1      295.12      268.41      3.06 o 
   6  -2   1       84.61       96.38      2.01 o 
   7  -2   1      122.16      108.24      2.61 o 
   8  -2   1      749.15      719.29      8.26 o 
   9  -2   1       45.58       42.16      1.97 o 
  10  -2   1        7.00        2.19      1.53 o 
  11  -2   1       12.78       16.17      1.91 o 
 -11  -1   1       40.81       46.95      2.96 o 
 -10  -1   1       51.41       46.12      3.03 o 
  -9  -1   1       14.59       12.71      1.78 o 
  -8  -1   1       44.49       56.16      2.47 o 
  -7  -1   1       86.69       92.85      2.87 o 
  -6  -1   1       89.86       79.37      2.40 o 
  -5  -1   1      109.43       87.84      2.00 o 
  -4  -1   1     3623.72     3633.33     30.63 o 
  -3  -1   1     1464.40     1680.51     14.74 o 
  -2  -1   1     1077.13     1206.81     10.67 o 
  -1  -1   1     1296.31     1261.69     17.87 o 
   0  -1   1      381.38      377.38      6.49 o 
   1  -1   1      203.57      333.61      5.26 o 
   2  -1   1      781.49     1182.73     11.55 o 
   3  -1   1     8126.80     9263.92     63.11 o 
   4  -1   1     2166.71     2221.30     15.16 o 
   5  -1   1     1600.50     2141.55     13.52 o 
   6  -1   1     3106.29     3104.41     22.99 o 
   7  -1   1      913.17      955.47      8.27 o 
   8  -1   1     1256.89     1331.07     11.92 o 
   9  -1   1      301.79      286.13      4.52 o 
  10  -1   1      227.56      226.61      4.66 o 
  11  -1   1        0.06        4.00      1.56 o 
 -11   0   1       43.43       33.42      3.70 o 
 -10   0   1        4.17        5.51      1.42 o 
  -9   0   1        0.07        0.33      0.97 o 
  -8   0   1       41.59       42.01      2.21 o 
  -7   0   1      103.33      106.44      2.74 o 
  -6   0   1      335.46      366.83      4.94 o 
  -5   0   1     1344.69     1209.52     10.86 o 
  -4   0   1       27.78       56.79      1.66 o 
  -3   0   1      125.32      116.16      2.07 o 
  -2   0   1      561.57      417.64      4.27 o 
  -1   0   1      400.52      590.53      6.03 o 
   1   0   1      704.75      665.75      7.21 o 
   2   0   1     3300.97     3422.10     25.82 o 
   3   0   1      426.46      541.94      4.28 o 
   4   0   1      457.97      535.41      4.25 o 
   5   0   1     1037.16      969.70      7.67 o 
   6   0   1      608.11      732.72      6.94 o 
   7   0   1      516.90      538.87      5.89 o 
   8   0   1      732.62      696.00      6.89 o 
   9   0   1       50.31       59.13      2.17 o 
  10   0   1        0.85        5.00      1.44 o 
  11   0   1       58.12       69.76      3.77 o 
 -11   1   1       59.79       81.94      5.82 o 
 -10   1   1      266.62      303.12      6.22 o 
  -9   1   1        1.07        3.58      1.11 o 
  -8   1   1      179.42      201.93      3.68 o 
  -7   1   1     1208.08     1174.19     11.51 o 
  -6   1   1      901.33      895.19      8.98 o 
  -5   1   1      533.35      653.15      6.73 o 
  -4   1   1     1875.96     1812.19     16.46 o 
  -3   1   1        7.22       17.39      0.64 o 
  -2   1   1      604.69      726.49      5.44 o 
  -1   1   1     1781.33     1715.57     14.86 o 
   0   1   1      105.26      123.86      1.88 o 
   1   1   1      112.91       99.26      1.52 o 
   2   1   1      202.07      161.24      1.85 o 
   3   1   1       61.58      133.99      1.58 o 
   4   1   1        1.83       12.79      0.55 o 
   5   1   1      741.19      709.78      6.30 o 
   6   1   1      225.76      169.89      2.93 o 
   7   1   1       49.06       50.10      2.06 o 
   8   1   1       58.07       52.81      2.26 o 
   9   1   1        0.03       -0.77      1.01 o 
  10   1   1        4.15        8.96      1.91 o 
  11   1   1      216.33      245.42      5.59 o 
 -10   2   1       20.05       29.55      2.21 o 
  -9   2   1       94.46      111.68      4.06 o 
  -8   2   1      152.40      122.94      3.46 o 
  -7   2   1      108.77      123.51      4.13 o 
  -6   2   1      515.85      495.16      6.66 o 
  -5   2   1      152.61      114.66      2.00 o 
  -4   2   1      120.75       72.08      1.33 o 
  -3   2   1        1.49        8.76      0.64 o 
  -2   2   1       39.51       52.96      1.12 o 
  -1   2   1     1506.65     1418.72     22.83 o 
   0   2   1      396.91      557.61      6.09 o 
   1   2   1     3803.46     4213.86     29.93 o 
   2   2   1      554.67      463.72      3.75 o 
   3   2   1       62.60       37.03      1.01 o 
   4   2   1      120.39      154.65      2.09 o 
   5   2   1       43.76       21.89      0.84 o 
   6   2   1      132.22       94.26      1.72 o 
   7   2   1        2.51        0.07      0.86 o 
   8   2   1       29.15       26.81      1.80 o 
   9   2   1       50.94       56.51      2.53 o 
  10   2   1       12.82       10.54      2.63 o 
  11   2   1        0.17        0.59      1.56 o 
 -10   3   1      154.87      180.57      4.47 o 
  -9   3   1       18.00       12.85      1.68 o 
  -8   3   1      176.42      187.80      5.17 o 
  -7   3   1       76.69       66.44      3.73 o 
  -6   3   1      272.45      296.65      4.95 o 
  -5   3   1      193.68      148.74      2.48 o 
  -4   3   1       35.54       11.85      0.72 o 
  -3   3   1       12.64       53.81      1.20 o 
  -2   3   1     1062.49     1103.96      8.80 o 
  -1   3   1       34.20       77.60      1.20 o 
   0   3   1     1104.60     1061.72      9.04 o 
   1   3   1     5213.09     5829.92     41.01 o 
   2   3   1       63.42       54.45      1.15 o 
   3   3   1      145.58      236.19      2.54 o 
   4   3   1      520.47      563.54      4.94 o 
   5   3   1     2132.90     2195.47     14.83 o 
   6   3   1      217.50      196.50      2.84 o 
   7   3   1      411.87      385.56      5.68 o 
   8   3   1      470.51      487.89      7.81 o 
   9   3   1       30.34       23.45      2.47 o 
  10   3   1       14.58       15.90      2.09 o 
  11   3   1       90.56       77.57      4.89 o 
 -10   4   1       24.08       27.04      2.94 o 
  -9   4   1       39.84       44.04      3.00 o 
  -8   4   1       73.76       71.75      3.86 o 
  -7   4   1      375.88      363.88      6.06 o 
  -6   4   1       44.16       34.68      1.88 o 
  -5   4   1      360.48      380.96      5.13 o 
  -4   4   1      264.77      217.92      2.86 o 
  -3   4   1      100.33       88.23      1.65 o 
  -2   4   1       62.33       75.85      1.29 o 
  -1   4   1       75.71       40.97      1.10 o 
   0   4   1      189.99      252.37      3.34 o 
   1   4   1       55.60       85.04      1.36 o 
   2   4   1       20.03        8.29      0.80 o 
   3   4   1      643.24      605.48      4.93 o 
   4   4   1       88.34      102.51      1.69 o 
   5   4   1       11.52       24.86      1.34 o 
   6   4   1      567.00      497.65      5.37 o 
   7   4   1      536.14      566.73      6.78 o 
   8   4   1      218.09      201.62      3.96 o 
   9   4   1      375.80      377.13      5.85 o 
  10   4   1      108.93       96.06      3.97 o 
  11   4   1        6.57        6.54      1.74 o 
 -10   5   1        0.27        3.50      1.58 o 
  -9   5   1       25.44       21.27      2.13 o 
  -8   5   1      170.75      162.01      4.25 o 
  -7   5   1       71.46       74.36      2.84 o 
  -6   5   1      364.59      339.29      5.63 o 
  -5   5   1      878.09      859.93      9.82 o 
  -4   5   1      182.50      233.65      3.16 o 
  -3   5   1        1.52        0.85      0.35 o 
  -2   5   1     1989.18     2100.77     15.18 o 
  -1   5   1      108.73       72.92      1.48 o 
   0   5   1     1049.91      999.29      7.96 o 
   1   5   1      181.00      232.20      2.62 o 
   2   5   1       35.90       26.45      0.93 o 
   3   5   1      264.54      229.89      3.15 o 
   4   5   1      429.10      519.38      4.74 o 
   5   5   1       21.94       23.04      1.26 o 
   6   5   1       49.49       50.90      1.72 o 
   7   5   1       12.19        8.70      1.36 o 
   8   5   1      184.82      182.95      4.14 o 
   9   5   1       15.40       13.10      1.54 o 
  10   5   1        0.63        1.54      1.27 o 
  -9   6   1       19.14       24.58      2.85 o 
  -8   6   1        8.95        6.31      1.40 o 
  -7   6   1      184.92      182.80      4.39 o 
  -6   6   1      236.66      241.29      4.81 o 
  -5   6   1        8.88        8.73      1.30 o 
  -4   6   1      374.09      336.46      4.41 o 
  -3   6   1        0.20        0.45      0.51 o 
  -2   6   1       40.96       40.51      1.34 o 
  -1   6   1      293.91      253.73      3.30 o 
   0   6   1      663.81      614.80      5.99 o 
   1   6   1      456.24      515.57      5.26 o 
   2   6   1       50.17       59.24      1.49 o 
   3   6   1       69.96       56.40      1.62 o 
   4   6   1       43.38       55.68      1.67 o 
   5   6   1       75.86       79.56      2.06 o 
   6   6   1      146.25      138.81      2.99 o 
   7   6   1       83.98       80.58      2.50 o 
   8   6   1       48.13       46.55      2.18 o 
   9   6   1       19.49       15.12      1.83 o 
  10   6   1       10.69        6.81      1.69 o 
  -9   7   1        6.21        5.60      1.65 o 
  -8   7   1      292.99      306.88      6.29 o 
  -7   7   1      134.27      130.98      3.84 o 
  -6   7   1      135.68      129.79      3.74 o 
  -5   7   1      633.48      614.96      8.12 o 
  -4   7   1        3.30        0.80      0.77 o 
  -3   7   1      394.55      342.92      4.24 o 
  -2   7   1      348.62      359.09      4.72 o 
  -1   7   1       95.50      102.22      2.73 o 
   0   7   1        1.06        4.73      0.82 o 
   1   7   1       94.75      105.95      2.07 o 
   2   7   1      588.49      584.60      5.69 o 
   3   7   1        1.01        1.66      0.70 o 
   4   7   1        9.74        7.88      1.08 o 
   5   7   1      339.73      346.51      4.60 o 
   6   7   1        1.56        2.69      1.08 o 
   7   7   1        0.25        1.05      1.08 o 
   8   7   1      118.26      110.29      4.12 o 
   9   7   1      158.31      150.39      9.46 o 
  10   7   1       20.28       11.68      3.49 o 
  -8   8   1       13.19       14.32      2.01 o 
  -7   8   1       83.13       86.12      3.76 o 
  -6   8   1        1.19        0.40      0.96 o 
  -5   8   1       62.46       69.78      2.70 o 
  -4   8   1       72.25       60.01      2.52 o 
  -3   8   1        0.40        2.21      0.74 o 
  -2   8   1       42.42       53.64      1.89 o 
  -1   8   1       42.45       43.15      2.15 o 
   0   8   1      527.57      546.23      6.98 o 
   1   8   1      148.82      140.74      2.84 o 
   2   8   1      286.08      269.20      3.63 o 
   3   8   1       28.02       21.34      2.13 o 
   4   8   1      808.79      790.72     10.94 o 
   5   8   1        5.46        2.83      1.16 o 
   6   8   1      287.59      274.22      7.03 o 
   7   8   1       24.15       22.62      2.57 o 
   8   8   1       21.08       25.87      3.49 o 
   9   8   1        6.66        3.27      2.16 o 
  -7   9   1       17.58       16.35      2.25 o 
  -6   9   1       47.17       42.62      2.53 o 
  -5   9   1       47.94       43.57      2.40 o 
  -4   9   1      169.11      175.85      4.42 o 
  -3   9   1       73.28       64.34      2.12 o 
  -2   9   1       54.02       53.67      2.15 o 
  -1   9   1      153.00      179.42      3.38 o 
   0   9   1        8.83        4.71      0.91 o 
   1   9   1       91.87       72.50      2.74 o 
   2   9   1      270.15      296.22      6.57 o 
   3   9   1      130.14      119.26      4.18 o 
   4   9   1        0.63        0.41      1.35 o 
   5   9   1      370.20      364.28     11.98 o 
   6   9   1      522.01      501.06     10.76 o 
   7   9   1       37.29       29.10      2.96 o 
   8   9   1      141.27      121.33      7.41 o 
  -6  10   1      159.47      150.06      4.43 o 
  -5  10   1        3.76        8.05      1.56 o 
  -4  10   1      100.15       88.82      4.20 o 
  -3  10   1        4.42        5.50      1.04 o 
  -2  10   1      249.17      246.63      4.64 o 
  -1  10   1        5.63        7.09      1.39 o 
   0  10   1       31.20       33.43      2.16 o 
   1  10   1       25.81       22.95      1.95 o 
   2  10   1       87.76       84.76      5.21 o 
   3  10   1       25.38       20.88      2.31 o 
   4  10   1        4.40        4.58      1.67 o 
   5  10   1       33.96       34.28      2.99 o 
   6  10   1       11.26       12.26      2.37 o 
   7  10   1       49.07       34.80      3.30 o 
  -5  11   1        5.36        4.44      1.69 o 
  -4  11   1      209.96      225.77      6.42 o 
  -3  11   1      157.63      135.73      4.38 o 
  -2  11   1       11.44       15.71      1.92 o 
  -1  11   1      776.41      791.07     11.18 o 
   0  11   1       42.53       46.92      2.68 o 
   1  11   1       10.75       12.23      1.76 o 
   2  11   1       20.11       14.52      2.18 o 
   3  11   1       31.28       30.90      3.97 o 
   4  11   1       14.06       21.99      2.69 o 
   5  11   1        0.92        4.25      1.88 o 
   6  11   1      193.37      194.08      6.51 o 
  -4  12   1       16.14       17.37      2.43 o 
  -3  12   1      117.74      112.56      5.02 o 
  -2  12   1      252.57      244.37      6.52 o 
  -1  12   1       10.17        9.97      2.07 o 
   0  12   1       87.34       82.34      3.42 o 
   1  12   1       39.31       50.81      3.32 o 
   2  12   1       85.79       85.02      8.96 o 
   3  12   1       17.77       23.08      2.76 o 
   4  12   1      158.17      155.25      5.74 o 
   5  12   1      358.18      415.14      9.75 o 
  -1  13   1       40.90       42.14      2.80 o 
   0  13   1        0.09        0.39      1.52 o 
   1  13   1        0.41        3.02      1.87 o 
  -3 -12   2       13.30       11.00      3.41 o 
  -2 -12   2        3.32        6.35      2.07 o 
  -1 -12   2        6.84        4.78      1.89 o 
   0 -12   2       38.94       44.89      4.74 o 
   1 -12   2        0.76        3.27      1.94 o 
   2 -12   2      137.78      146.41      5.11 o 
   3 -12   2      182.61      204.63      6.07 o 
   4 -12   2       36.02       30.64      2.94 o 
  -5 -11   2        8.62       10.09      2.72 o 
  -4 -11   2        4.35        4.77      1.95 o 
  -3 -11   2        0.03        0.95      1.80 o 
  -2 -11   2      184.04      202.97      6.20 o 
  -1 -11   2        0.96        1.79      1.45 o 
   0 -11   2       55.18       51.65      3.31 o 
   1 -11   2      147.35      144.85      4.17 o 
   2 -11   2      189.49      184.22      7.10 o 
   3 -11   2      175.37      163.30      4.98 o 
   4 -11   2      305.24      336.15     11.45 o 
   5 -11   2       28.37       19.13      2.17 o 
   6 -11   2        5.05        4.25      1.67 o 
  -6 -10   2        7.95       11.49      2.58 o 
  -5 -10   2       43.30       43.46      3.03 o 
  -4 -10   2       43.54       40.43      2.78 o 
  -3 -10   2      309.68      325.81      6.79 o 
  -2 -10   2       20.26       22.10      2.17 o 
  -1 -10   2      494.42      525.65     10.02 o 
   0 -10   2        2.93        2.74      2.07 o 
   1 -10   2       52.43       51.86      3.01 o 
   2 -10   2      405.34      406.54      8.27 o 
   3 -10   2       62.99       66.53      3.43 o 
   4 -10   2       40.23       30.09      2.68 o 
   5 -10   2       28.66       34.49      3.07 o 
   6 -10   2       21.88       20.13      2.50 o 
   7 -10   2       49.77       66.21      3.13 o 
  -7  -9   2        4.92        5.23      2.24 o 
  -6  -9   2       10.02       14.90      2.51 o 
  -5  -9   2       26.54       33.89      2.59 o 
  -4  -9   2      200.11      207.72      5.89 o 
  -3  -9   2       62.67       62.51      2.98 o 
  -2  -9   2      537.71      567.67     10.42 o 
  -1  -9   2        0.34        0.04      1.21 o 
   0  -9   2      260.52      300.34      6.87 o 
   1  -9   2       25.06       22.82      1.84 o 
   2  -9   2      533.80      557.32      9.69 o 
   3  -9   2      517.28      492.97      9.02 o 
   4  -9   2       46.24       48.83      2.95 o 
   5  -9   2      124.87      112.96      3.75 o 
   6  -9   2      173.22      168.13      4.81 o 
   7  -9   2        6.86       10.13      1.60 o 
   8  -9   2       67.35       81.90      4.05 o 
  -8  -8   2      110.87      117.38      5.95 o 
  -7  -8   2        3.82        0.35      1.40 o 
  -6  -8   2       83.87       94.50      5.12 o 
  -5  -8   2       65.67       75.78      3.31 o 
  -4  -8   2      651.98      678.04      9.97 o 
  -3  -8   2      197.81      186.72      4.54 o 
  -2  -8   2        0.90        3.57      1.41 o 
  -1  -8   2      160.72      182.87      9.04 o 
   0  -8   2       92.03       94.87      3.63 o 
   1  -8   2      293.46      238.75      4.73 o 
   2  -8   2       87.06       87.71      2.93 o 
   3  -8   2      962.59      924.61     13.51 o 
   4  -8   2      473.58      465.31      7.31 o 
   5  -8   2      367.53      371.13      5.97 o 
   6  -8   2      151.82      153.98      3.85 o 
   7  -8   2      291.35      297.50      6.54 o 
   8  -8   2       15.67       10.75      2.12 o 
   9  -8   2       88.28       91.08      4.34 o 
  -8  -7   2       58.90       61.04      3.45 o 
  -7  -7   2       51.32       45.54      2.92 o 
  -6  -7   2      288.53      256.51      5.82 o 
  -5  -7   2       11.77        8.24      1.51 o 
  -4  -7   2      926.91      878.93     10.28 o 
  -3  -7   2       76.93       58.92      3.04 o 
  -2  -7   2      403.17      350.03      6.99 o 
  -1  -7   2       16.64       30.68      2.18 o 
   0  -7   2        0.63        0.36      0.82 o 
   1  -7   2       88.85       72.96      2.47 o 
   2  -7   2      218.14      185.95      3.99 o 
   3  -7   2      829.89      896.19      8.96 o 
   4  -7   2      190.09      172.18      4.06 o 
   5  -7   2      404.04      436.48      5.78 o 
   6  -7   2      262.59      229.85      4.15 o 
   7  -7   2        2.69        2.12      1.02 o 
   8  -7   2       94.02       88.14      3.68 o 
   9  -7   2        0.60        1.83      1.59 o 
  10  -7   2       86.22       78.43      4.13 o 
  -9  -6   2       68.63       77.87      3.96 o 
  -8  -6   2       26.85       37.27      2.80 o 
  -7  -6   2       72.54       66.92      4.37 o 
  -6  -6   2       54.56       53.54      3.12 o 
  -5  -6   2        6.09        3.80      1.22 o 
  -4  -6   2        3.57        3.32      0.96 o 
  -3  -6   2       45.39       55.07      2.37 o 
  -2  -6   2      426.90      363.90      6.81 o 
  -1  -6   2      194.21      231.51      7.10 o 
   0  -6   2       79.96       86.15      2.17 o 
   1  -6   2     1300.64     1232.00     12.00 o 
   2  -6   2       27.53       42.90      1.66 o 
   3  -6   2      481.76      456.73      5.31 o 
   4  -6   2      312.51      305.68      4.77 o 
   5  -6   2        0.05        0.15      0.78 o 
   6  -6   2       30.93       27.82      1.59 o 
   7  -6   2       38.25       26.33      1.69 o 
   8  -6   2      167.41      153.72      3.62 o 
   9  -6   2      233.02      238.52      5.27 o 
  10  -6   2      102.78      102.63      6.79 o 
  -9  -5   2       99.56       74.04      5.45 o 
  -8  -5   2      575.13      604.85     14.82 o 
  -7  -5   2      166.69      145.54      7.08 o 
  -6  -5   2      288.28      304.83      6.01 o 
  -5  -5   2      207.84      174.80      4.74 o 
  -4  -5   2       12.25        7.96      1.10 o 
  -3  -5   2      567.01      578.96      6.25 o 
  -2  -5   2       81.97      117.66      2.65 o 
  -1  -5   2      398.77      364.37      5.52 o 
   0  -5   2      722.41      743.10      7.99 o 
   1  -5   2       16.81       36.06      1.44 o 
   2  -5   2     1052.53     1017.81      8.60 o 
   3  -5   2      300.64      323.72      3.78 o 
   4  -5   2      185.50      188.89      2.86 o 
   5  -5   2       58.99       46.48      1.47 o 
   6  -5   2        5.66        6.22      0.91 o 
   7  -5   2       72.68       77.76      2.42 o 
   8  -5   2        9.62        7.37      1.21 o 
   9  -5   2       54.51       53.03      2.42 o 
  10  -5   2      404.36      413.19      6.67 o 
  11  -5   2       15.19        8.01      2.12 o 
 -10  -4   2       19.49       17.21      2.38 o 
  -9  -4   2      123.57      144.97      4.92 o 
  -8  -4   2       35.56       26.76      2.35 o 
  -7  -4   2       19.05       21.02      1.74 o 
  -6  -4   2      337.98      307.11      5.15 o 
  -5  -4   2      276.77      253.60      4.32 o 
  -4  -4   2      201.93      243.94      3.65 o 
  -3  -4   2      618.00      652.06      6.65 o 
  -2  -4   2     1222.94     1212.42     10.61 o 
  -1  -4   2     2607.23     3077.93     26.60 o 
   0  -4   2        1.19        2.31      0.75 o 
   1  -4   2     4966.15     5434.92     38.29 o 
   2  -4   2      170.52      230.88      2.73 o 
   3  -4   2      102.57       90.27      1.70 o 
   4  -4   2        0.04        7.19      0.77 o 
   5  -4   2      416.81      349.65      3.90 o 
   6  -4   2      136.91      161.66      2.88 o 
   7  -4   2       25.23       20.00      1.40 o 
   8  -4   2      268.04      259.44      4.47 o 
   9  -4   2       47.17       42.25      2.15 o 
  10  -4   2       12.42       19.35      1.83 o 
  11  -4   2        9.75        4.58      1.59 o 
 -10  -3   2       28.25       24.25      2.64 o 
  -9  -3   2       58.52       64.97      3.34 o 
  -8  -3   2      179.51      170.44      5.34 o 
  -7  -3   2        1.33       -0.03      0.99 o 
  -6  -3   2       56.14       62.01      2.65 o 
  -5  -3   2        2.58        5.18      1.32 o 
  -4  -3   2      417.92      373.53      4.55 o 
  -3  -3   2     1135.81     1162.16     10.29 o 
  -2  -3   2        6.84        3.81      0.53 o 
  -1  -3   2      991.78      909.37      8.81 o 
   0  -3   2     1414.65     1586.78     15.93 o 
   1  -3   2       25.76       54.48      1.49 o 
   2  -3   2        9.73        1.97      0.54 o 
   3  -3   2       10.01       14.25      0.72 o 
   4  -3   2     3537.55     3770.49     25.41 o 
   5  -3   2        4.31        7.56      0.68 o 
   6  -3   2       85.39       80.62      1.89 o 
   7  -3   2      771.00      786.58      8.42 o 
   8  -3   2        1.29        1.92      0.92 o 
   9  -3   2       21.18       15.28      1.38 o 
  10  -3   2      164.86      163.19      3.60 o 
  11  -3   2      162.60      170.56      3.97 o 
 -10  -2   2        3.22        4.72      1.74 o 
  -9  -2   2        4.84        0.56      1.27 o 
  -8  -2   2        2.48        4.17      1.40 o 
  -7  -2   2      199.80      183.35      4.47 o 
  -6  -2   2       54.37       44.55      2.22 o 
  -5  -2   2     1112.15     1042.35     12.03 o 
  -4  -2   2       10.54       12.96      0.85 o 
  -3  -2   2       97.15       92.09      1.75 o 
  -2  -2   2      116.30       55.91      1.42 o 
  -1  -2   2      708.82      644.61      6.19 o 
   0  -2   2       25.40       24.38      1.35 o 
   1  -2   2       10.59        4.03      1.03 o 
   2  -2   2      670.85      599.79      7.53 o 
   3  -2   2     1205.61     1374.72     12.37 o 
   4  -2   2      287.40      333.58      3.79 o 
   5  -2   2       51.28       36.25      1.20 o 
   6  -2   2      547.65      544.94      5.17 o 
   7  -2   2      239.62      238.16      3.83 o 
   8  -2   2      386.47      363.16      4.84 o 
   9  -2   2       93.58       94.14      2.59 o 
  10  -2   2      225.87      245.42      5.66 o 
  11  -2   2       43.96       36.63      2.18 o 
 -10  -1   2       44.67       32.63      2.41 o 
  -9  -1   2      377.25      399.23      7.73 o 
  -8  -1   2       74.81       71.20      2.83 o 
  -7  -1   2      252.40      252.21      4.73 o 
  -6  -1   2     1461.76     1420.36     14.35 o 
  -5  -1   2       84.73      113.81      2.99 o 
  -4  -1   2       78.42       43.91      1.15 o 
  -3  -1   2      173.81      159.18      2.88 o 
  -2  -1   2     2484.91     2529.20     19.19 o 
  -1  -1   2      221.13      140.95      1.67 o 
   0  -1   2        8.23        2.13      0.42 o 
   1  -1   2      928.18      973.80     13.32 o 
   2  -1   2      285.25      365.83      4.93 o 
   3  -1   2       46.29       80.05      1.84 o 
   4  -1   2      188.25      206.12      2.49 o 
   5  -1   2      232.66      312.13      3.74 o 
   6  -1   2      249.07      240.57      2.78 o 
   7  -1   2      313.78      270.54      3.75 o 
   8  -1   2      437.55      460.70      6.24 o 
   9  -1   2       87.01       90.34      2.52 o 
  10  -1   2      119.53      115.43      3.26 o 
  11  -1   2      473.63      493.52      7.39 o 
  12  -1   2      150.24      137.80      7.34 o 
 -10   0   2      109.51      105.67      3.40 o 
  -9   0   2       10.10        5.66      1.26 o 
  -8   0   2      388.03      396.15      6.55 o 
  -7   0   2      302.23      291.99      5.13 o 
  -6   0   2       77.30       74.07      2.22 o 
  -5   0   2      534.69      479.90      6.15 o 
  -4   0   2      119.89      118.91      2.71 o 
  -3   0   2     2007.75     2218.79     16.29 o 
  -2   0   2      107.36      170.01      1.94 o 
  -1   0   2     3813.84     3846.43     44.75 o 
   0   0   2     9172.89     9969.82    141.28 o 
   1   0   2      647.66      738.99     14.89 o 
   2   0   2    12439.32    13237.20    124.42 o 
   3   0   2     1718.33     2018.46     15.83 o 
   4   0   2        0.01        1.94      0.46 o 
   5   0   2      403.65      542.88      4.50 o 
   6   0   2      866.99      831.82      6.54 o 
   7   0   2      209.36      186.09      3.03 o 
   8   0   2     1703.61     1757.53     14.64 o 
   9   0   2      224.17      241.64      4.02 o 
  10   0   2       20.14       19.84      3.05 o 
  11   0   2       51.75       43.89      2.74 o 
  12   0   2        6.68        5.91      2.13 o 
 -10   1   2        5.82        7.61      1.66 o 
  -9   1   2      147.16      154.08      3.86 o 
  -8   1   2       27.97       30.40      1.73 o 
  -7   1   2      256.22      247.57      4.20 o 
  -6   1   2      128.38      108.25      2.53 o 
  -5   1   2       46.13       36.18      1.63 o 
  -4   1   2       62.19       84.00      2.44 o 
  -3   1   2        8.54        8.93      0.54 o 
  -2   1   2      510.08      474.29      4.30 o 
  -1   1   2       78.67       87.96      1.05 o 
   0   1   2      227.29      240.45      2.50 o 
   1   1   2     2187.15     2354.06     29.44 o 
   2   1   2      106.72      111.09      1.50 o 
   3   1   2      290.27      340.63      3.22 o 
   4   1   2        8.82       14.50      0.67 o 
   5   1   2      645.55      721.48      5.61 o 
   6   1   2        0.02        0.07      0.48 o 
   7   1   2       51.42       60.00      2.07 o 
   8   1   2        6.16        6.44      1.69 o 
   9   1   2      338.91      336.84      5.76 o 
  10   1   2       65.31       62.83      2.57 o 
  11   1   2       33.84       26.75      2.13 o 
  12   1   2        5.95        7.34      2.13 o 
 -10   2   2       28.55       31.62      4.48 o 
  -9   2   2      245.77      263.98      6.65 o 
  -8   2   2       66.54       75.09      2.93 o 
  -7   2   2       11.99       17.32      1.62 o 
  -6   2   2      816.11      809.90      9.53 o 
  -5   2   2        5.54        3.77      0.53 o 
  -4   2   2      774.08      754.22      6.81 o 
  -3   2   2      898.53      961.62      7.44 o 
  -2   2   2      202.53      215.30      2.31 o 
  -1   2   2       87.30       58.14      1.14 o 
   0   2   2    16683.55    17918.31    162.60 o 
   1   2   2    13032.65    13922.21    155.72 o 
   2   2   2    19790.61    21175.67    130.55 o 
   3   2   2     2383.16     2772.36     18.75 o 
   4   2   2      277.67      248.69      2.66 o 
   5   2   2      213.40      240.88      2.77 o 
   6   2   2       98.90      106.31      2.28 o 
   7   2   2      518.61      505.88      6.61 o 
   8   2   2       19.17       19.78      1.59 o 
   9   2   2      239.27      220.55      4.58 o 
  10   2   2       32.75       39.40      2.37 o 
  11   2   2      120.07      129.80      4.09 o 
 -10   3   2       56.91       61.64      3.00 o 
  -9   3   2       23.65       23.34      2.19 o 
  -8   3   2       89.86       84.03      3.04 o 
  -7   3   2       69.73       62.52      2.59 o 
  -6   3   2      389.39      366.31      5.73 o 
  -5   3   2       94.07       87.94      2.12 o 
  -4   3   2      182.39      178.53      2.66 o 
  -3   3   2      373.02      407.49      4.31 o 
  -2   3   2       14.82        5.23      0.60 o 
  -1   3   2      244.56      265.34      3.14 o 
   0   3   2        1.98        2.29      0.50 o 
   1   3   2       19.89       20.27      0.75 o 
   2   3   2      293.92      330.13      3.59 o 
   3   3   2      101.56       82.94      1.39 o 
   4   3   2       63.16       51.84      1.12 o 
   5   3   2        3.07        1.26      0.47 o 
   6   3   2       32.62       26.13      1.08 o 
   7   3   2        0.25        2.78      0.96 o 
   8   3   2      216.53      199.71      4.09 o 
   9   3   2       20.28       26.61      1.97 o 
  10   3   2       91.41      100.56      3.97 o 
  11   3   2        9.39       12.28      1.93 o 
 -10   4   2        9.82        2.81      2.26 o 
  -9   4   2       46.15       46.19      2.79 o 
  -8   4   2        5.25        2.91      1.58 o 
  -7   4   2       12.74       15.12      1.60 o 
  -6   4   2     1835.11     1826.54     18.25 o 
  -5   4   2      522.37      526.62      6.31 o 
  -4   4   2      761.87      691.39      6.80 o 
  -3   4   2       74.56       60.76      1.51 o 
  -2   4   2      497.35      595.43      5.61 o 
  -1   4   2       15.59       19.04      0.83 o 
   0   4   2        0.51        1.86      0.48 o 
   1   4   2     2540.90     2651.95     17.30 o 
   2   4   2        2.16        3.64      0.47 o 
   3   4   2      217.04      282.85      2.84 o 
   4   4   2      319.81      280.76      2.96 o 
   5   4   2      102.08      105.78      1.81 o 
   6   4   2      148.14      162.76      2.55 o 
   7   4   2      472.85      446.36      5.70 o 
   8   4   2        4.70        5.69      1.14 o 
   9   4   2       88.74       77.69      2.64 o 
  10   4   2       30.14       30.98      2.05 o 
  11   4   2        6.15        9.48      2.07 o 
  -9   5   2        6.52        7.87      1.65 o 
  -8   5   2      150.39      155.69      4.28 o 
  -7   5   2       60.45       55.31      2.61 o 
  -6   5   2        2.83        3.07      1.02 o 
  -5   5   2      717.00      680.47      7.75 o 
  -4   5   2      195.82      169.62      2.92 o 
  -3   5   2       10.64        3.43      0.64 o 
  -2   5   2       52.29       67.90      1.68 o 
  -1   5   2      160.51      193.08      2.38 o 
   0   5   2      178.32      162.34      3.01 o 
   1   5   2      291.68      349.06      3.42 o 
   2   5   2      732.36      749.00      6.60 o 
   3   5   2      392.98      363.94      4.83 o 
   4   5   2      251.84      218.21      2.84 o 
   5   5   2      422.52      413.55      4.41 o 
   6   5   2        8.39        7.53      1.03 o 
   7   5   2        0.17        0.51      0.86 o 
   8   5   2      143.35      148.40      3.37 o 
   9   5   2       43.14       44.29      3.22 o 
  10   5   2        2.75        2.80      1.65 o 
  11   5   2       21.12       21.64      3.98 o 
  -9   6   2       40.61       50.68      3.06 o 
  -8   6   2        2.48        4.35      1.44 o 
  -7   6   2       16.52       14.13      1.70 o 
  -6   6   2      163.38      153.75      3.88 o 
  -5   6   2      332.04      305.88      5.31 o 
  -4   6   2       78.79       72.19      2.19 o 
  -3   6   2       36.22       38.50      1.65 o 
  -2   6   2        9.93        9.53      0.93 o 
  -1   6   2       18.19       20.28      1.47 o 
   0   6   2      191.36      215.55      2.97 o 
   1   6   2     1207.36     1173.56      9.93 o 
   2   6   2      232.77      236.95      3.01 o 
   3   6   2       64.41       77.62      2.43 o 
   4   6   2      394.49      333.54      4.22 o 
   5   6   2        0.11        0.35      0.66 o 
   6   6   2        4.94        4.91      0.90 o 
   7   6   2       77.92       77.71      2.40 o 
   8   6   2      322.50      333.23      5.72 o 
   9   6   2        0.08        0.65      1.36 o 
  10   6   2       81.28       73.85      8.24 o 
  -8   7   2      242.66      251.29      5.77 o 
  -7   7   2        9.35        9.03      1.60 o 
  -6   7   2       37.40       36.02      2.24 o 
  -5   7   2       29.21       27.04      2.10 o 
  -4   7   2      182.17      181.56      3.92 o 
  -3   7   2       50.63       48.01      1.89 o 
  -2   7   2      255.99      235.80      3.84 o 
  -1   7   2      554.21      550.89      6.21 o 
   0   7   2       91.06       82.82      2.96 o 
   1   7   2       59.42       75.82      1.89 o 
   2   7   2      335.57      298.79      3.69 o 
   3   7   2       82.76       71.80      1.97 o 
   4   7   2        0.73        0.55      0.77 o 
   5   7   2      218.17      205.60      3.88 o 
   6   7   2        3.96        3.62      0.91 o 
   7   7   2      142.68      155.28      3.85 o 
   8   7   2       95.60       78.81      5.24 o 
   9   7   2      115.21      112.07      6.18 o 
  10   7   2      247.14      270.33     12.48 o 
  -8   8   2      153.01      160.81      5.28 o 
  -7   8   2       80.51       64.56      3.76 o 
  -6   8   2       80.05       76.49      3.47 o 
  -5   8   2       25.75       21.93      2.08 o 
  -4   8   2       48.03       45.27      2.86 o 
  -3   8   2       61.10       58.09      2.17 o 
  -2   8   2       23.22       15.46      1.30 o 
  -1   8   2       10.17       10.32      1.22 o 
   0   8   2        3.67        3.99      0.85 o 
   1   8   2      224.90      226.17      3.51 o 
   2   8   2      283.46      298.82      4.55 o 
   3   8   2      210.58      219.36      3.85 o 
   4   8   2        3.48        0.47      0.90 o 
   5   8   2       20.29       19.37      1.86 o 
   6   8   2        5.84        7.85      1.78 o 
   7   8   2        0.25       -0.18      1.51 o 
   8   8   2      153.69      151.40      6.49 o 
   9   8   2        1.27       -1.19      2.15 o 
  -7   9   2       64.01       57.69      4.39 o 
  -6   9   2       59.45       60.96      3.37 o 
  -5   9   2       29.12       25.06      2.30 o 
  -4   9   2       68.12       60.43      3.10 o 
  -3   9   2      152.77      153.25      4.11 o 
  -2   9   2        0.28       -0.17      0.87 o 
  -1   9   2      187.57      174.16      3.57 o 
   0   9   2       42.44       40.28      2.23 o 
   1   9   2      158.58      167.11      3.30 o 
   2   9   2        0.03       -0.46      1.00 o 
   3   9   2       36.45       47.04      5.08 o 
   4   9   2       42.37       44.11      2.87 o 
   5   9   2        0.03        0.40      1.34 o 
   6   9   2       43.32       44.89      3.12 o 
   7   9   2       61.36       65.69      3.84 o 
   8   9   2       13.38        9.30      2.86 o 
   9   9   2        2.65        4.29      2.62 o 
  -6  10   2       46.85       39.84      3.04 o 
  -5  10   2      175.06      168.09      6.81 o 
  -4  10   2        8.20       11.59      2.11 o 
  -3  10   2       93.99       91.87      3.15 o 
  -2  10   2      148.62      155.87      3.90 o 
  -1  10   2       40.81       34.83      1.63 o 
   0  10   2       55.52       50.15      2.24 o 
   1  10   2        3.77        3.97      1.28 o 
   2  10   2      452.31      449.76     11.03 o 
   3  10   2       44.56       40.65      2.87 o 
   4  10   2       77.99       73.99      3.76 o 
   5  10   2      161.26      165.61      5.39 o 
   6  10   2      131.31      118.95      4.80 o 
   7  10   2        5.45        2.53      2.15 o 
   8  10   2       13.11       16.21      4.86 o 
  -5  11   2        5.01        3.44      1.60 o 
  -4  11   2       49.97       39.35      2.55 o 
  -3  11   2        5.14        4.74      1.57 o 
  -2  11   2        0.05        0.97      1.51 o 
  -1  11   2        1.78        6.59      1.40 o 
   0  11   2       95.57      101.44      3.51 o 
   1  11   2      224.40      243.84      5.43 o 
   2  11   2      121.06      123.25      5.16 o 
   3  11   2      190.84      200.20      5.85 o 
   4  11   2      294.61      306.57      7.59 o 
   5  11   2       46.85       51.45      3.51 o 
   6  11   2      304.24      278.34      9.21 o 
  -3  12   2       21.02       21.64      2.91 o 
  -2  12   2        1.21        6.77      2.06 o 
  -1  12   2       15.34       12.44      2.43 o 
   0  12   2      243.66      240.04      5.45 o 
   1  12   2       31.53       38.26      2.61 o 
   2  12   2      101.52      100.57      4.34 o 
   3  12   2       41.96       42.12      3.59 o 
   4  12   2        1.74        2.00      1.84 o 
   5  12   2       54.84       55.65      4.59 o 
   0  13   2      440.87      458.36     12.44 o 
   1  13   2        3.49        5.59      1.74 o 
  -2 -12   3       53.00       44.36      3.60 o 
  -1 -12   3       33.50       32.15      3.32 o 
   0 -12   3       92.57       92.39      4.53 o 
   1 -12   3       29.19       23.42      3.62 o 
   2 -12   3        2.71        1.81      3.32 o 
   3 -12   3      153.22      150.66      6.43 o 
   4 -12   3        4.73        6.88      2.16 o 
  -4 -11   3       81.23       78.27      3.91 o 
  -3 -11   3       22.66       19.65      2.70 o 
  -2 -11   3      168.51      155.08      8.86 o 
  -1 -11   3       22.60       28.17      2.84 o 
   0 -11   3        5.06        5.90      2.14 o 
   1 -11   3        1.86        0.71      1.76 o 
   2 -11   3        2.13        1.20      1.90 o 
   3 -11   3      135.28      136.85      6.04 o 
   4 -11   3       11.59       11.67      2.83 o 
   5 -11   3      176.48      193.80      7.60 o 
   6 -11   3      145.69      124.94      7.17 o 
  -5 -10   3      125.04      113.31      5.14 o 
  -4 -10   3      156.31      164.44      5.89 o 
  -3 -10   3      469.01      482.80     11.94 o 
  -2 -10   3      319.51      332.97      8.05 o 
  -1 -10   3       15.17       14.42      2.21 o 
   0 -10   3      211.36      233.40      6.40 o 
   1 -10   3       20.16       15.69      2.60 o 
   2 -10   3      207.01      195.22      5.30 o 
   3 -10   3        6.03        5.73      3.11 o 
   4 -10   3      441.45      415.29     10.71 o 
   5 -10   3      424.58      428.81     11.19 o 
   6 -10   3        8.05        9.49      2.31 o 
   7 -10   3      173.97      152.65      6.87 o 
  -6  -9   3        1.38        1.56      1.71 o 
  -5  -9   3      192.85      191.50      6.93 o 
  -4  -9   3      225.91      228.93      7.00 o 
  -3  -9   3        2.59        3.82      1.68 o 
  -2  -9   3      197.01      194.82      5.70 o 
  -1  -9   3        3.13        4.89      1.56 o 
   0  -9   3       43.48       48.61      7.06 o 
   1  -9   3        0.05       -0.40      1.07 o 
   2  -9   3       78.79       86.40      3.03 o 
   3  -9   3      416.41      431.95      8.14 o 
   4  -9   3      156.65      159.92      6.05 o 
   5  -9   3       80.11       81.58      6.24 o 
   6  -9   3       76.99       77.72      4.02 o 
   7  -9   3       58.36       52.32      3.68 o 
   8  -9   3       27.24       34.45      2.96 o 
  -7  -8   3       13.31       11.67      2.12 o 
  -6  -8   3      221.06      231.47      5.86 o 
  -5  -8   3       97.79       86.84      3.59 o 
  -4  -8   3       19.07       16.74      2.30 o 
  -3  -8   3      136.09      152.63      7.22 o 
  -2  -8   3       82.13       89.52      3.73 o 
  -1  -8   3      318.36      292.23      8.26 o 
   0  -8   3       38.00       34.94      2.48 o 
   1  -8   3      185.04      177.28      3.94 o 
   2  -8   3      632.19      620.73      9.86 o 
   3  -8   3        0.09        0.87      1.02 o 
   4  -8   3     1039.32      995.86     14.27 o 
   5  -8   3       31.37       35.75      2.59 o 
   6  -8   3        0.01       -0.22      1.16 o 
   7  -8   3        9.22       10.27      2.03 o 
   8  -8   3        0.43        1.07      1.46 o 
   9  -8   3      133.85      134.81      4.82 o 
  -8  -7   3       72.63       81.44      4.01 o 
  -7  -7   3      154.21      146.64      4.77 o 
  -6  -7   3        1.51       -0.63      1.13 o 
  -5  -7   3       45.51       56.02      2.87 o 
  -4  -7   3      109.91      110.10      3.60 o 
  -3  -7   3      467.24      462.38      8.69 o 
  -2  -7   3       22.96       22.91      3.28 o 
  -1  -7   3        1.57        0.32      1.02 o 
   0  -7   3      260.01      266.55      8.07 o 
   1  -7   3       71.14       61.44      3.58 o 
   2  -7   3      132.08      114.61      3.02 o 
   3  -7   3      641.18      617.27      7.37 o 
   4  -7   3      842.40      772.36      8.90 o 
   5  -7   3       11.79       19.38      1.65 o 
   6  -7   3       33.91       21.12      1.97 o 
   7  -7   3      276.36      290.85      6.15 o 
   8  -7   3       38.21       38.00      2.72 o 
   9  -7   3        7.31        4.66      1.73 o 
  10  -7   3      272.67      282.59      8.13 o 
  -8  -6   3       60.73       61.97      3.50 o 
  -7  -6   3      143.90      146.87      4.59 o 
  -6  -6   3        9.04        5.29      1.39 o 
  -5  -6   3      388.24      410.49      7.20 o 
  -4  -6   3      923.75      859.64     11.27 o 
  -3  -6   3      769.31      780.22     10.24 o 
  -2  -6   3     1609.27     1630.90     20.44 o 
  -1  -6   3     1037.59     1045.85     14.08 o 
   0  -6   3       45.20       51.88      3.35 o 
   1  -6   3      603.99      619.58      7.82 o 
   2  -6   3       61.36       69.82      1.73 o 
   3  -6   3      124.47      120.63      2.38 o 
   4  -6   3        1.76        4.24      0.89 o 
   5  -6   3      472.62      455.18      5.63 o 
   6  -6   3       45.88       59.56      2.07 o 
   7  -6   3      110.93       85.07      3.25 o 
   8  -6   3       37.38       23.85      2.20 o 
   9  -6   3      203.83      191.65      5.33 o 
  10  -6   3       11.53       13.02      2.11 o 
  -9  -5   3      174.75      168.45      9.14 o 
  -8  -5   3       37.01       37.82      4.29 o 
  -7  -5   3        2.40        1.23      1.15 o 
  -6  -5   3      213.86      228.34      8.03 o 
  -5  -5   3      695.07      634.89      9.24 o 
  -4  -5   3        6.43        2.31      1.03 o 
  -3  -5   3     4002.70     3897.87     34.23 o 
  -2  -5   3       11.21       14.28      1.19 o 
  -1  -5   3       49.47       47.24      1.97 o 
   0  -5   3     1538.44     1626.21     28.48 o 
   1  -5   3      367.79      402.50      5.01 o 
   2  -5   3       40.05       42.99      1.23 o 
   3  -5   3       38.45       47.08      1.45 o 
   4  -5   3     2319.37     2486.83     20.22 o 
   5  -5   3     1051.52     1039.58     13.51 o 
   6  -5   3       45.18       71.21      2.15 o 
   7  -5   3      972.32      919.06      9.67 o 
   8  -5   3        8.77        9.15      1.26 o 
   9  -5   3       65.45       57.83      3.54 o 
  10  -5   3      106.36      101.45      4.08 o 
  11  -5   3        2.77        2.12      1.79 o 
  -9  -4   3        3.52        5.16      1.71 o 
  -8  -4   3       69.78       57.42      3.25 o 
  -7  -4   3       38.27       41.75      4.53 o 
  -6  -4   3        2.63        3.32      1.22 o 
  -5  -4   3      311.73      324.27      5.14 o 
  -4  -4   3      411.17      380.41      4.89 o 
  -3  -4   3       33.77       36.24      1.52 o 
  -2  -4   3      524.02      562.13      5.81 o 
  -1  -4   3      371.52      444.23      5.42 o 
   0  -4   3      458.81      578.75      9.16 o 
   1  -4   3       67.68       89.91      2.45 o 
   2  -4   3      143.20      192.49      2.93 o 
   3  -4   3     1758.86     1967.22     15.89 o 
   4  -4   3       51.54       40.46      1.25 o 
   5  -4   3      340.68      436.59      4.74 o 
   6  -4   3      444.89      404.31      4.67 o 
   7  -4   3       31.60       31.92      1.61 o 
   8  -4   3       74.50       82.16      3.17 o 
   9  -4   3       33.05       29.54      1.86 o 
  10  -4   3      121.75      128.39      5.69 o 
  11  -4   3        3.44        4.24      1.86 o 
  -9  -3   3      387.82      428.90      8.45 o 
  -8  -3   3       85.53       82.33      3.92 o 
  -7  -3   3       30.47       27.94      2.47 o 
  -6  -3   3      963.63      923.46     12.49 o 
  -5  -3   3        1.64        2.26      0.93 o 
  -4  -3   3        0.83        2.02      0.65 o 
  -3  -3   3       33.28       32.51      1.14 o 
  -2  -3   3     1063.28     1157.61      9.90 o 
  -1  -3   3      501.46      425.78      5.47 o 
   0  -3   3      175.01      173.17      3.31 o 
   1  -3   3      388.46      373.64      5.26 o 
   2  -3   3      237.97      183.81      2.86 o 
   3  -3   3       29.74       25.45      1.11 o 
   4  -3   3      549.00      566.86      5.64 o 
   5  -3   3        1.20        3.22      0.60 o 
   6  -3   3      216.78      179.24      2.64 o 
   7  -3   3      288.98      236.19      3.81 o 
   8  -3   3       23.23       25.86      1.87 o 
   9  -3   3        5.57        7.51      1.14 o 
  10  -3   3        0.67        3.33      1.09 o 
  11  -3   3      123.69      133.33      4.67 o 
  -9  -2   3       34.98       30.24      2.63 o 
  -8  -2   3      225.51      219.75      5.38 o 
  -7  -2   3       68.83       63.89      2.85 o 
  -6  -2   3        6.45        9.31      1.37 o 
  -5  -2   3      173.07      162.20      3.36 o 
  -4  -2   3       18.29       36.25      1.33 o 
  -3  -2   3     1639.24     1774.45     14.47 o 
  -2  -2   3      318.22      303.97      3.37 o 
  -1  -2   3      713.60      998.75      8.32 o 
   0  -2   3      502.80      425.04      5.18 o 
   1  -2   3       19.19       11.88      0.79 o 
   2  -2   3        1.10       -0.21      0.88 o 
   3  -2   3      674.81      556.53      7.12 o 
   4  -2   3      809.76      850.87      8.49 o 
   5  -2   3      253.79      262.25      3.17 o 
   6  -2   3       37.62       12.58      0.91 o 
   7  -2   3      123.52      107.30      2.35 o 
   8  -2   3       19.72       18.01      1.28 o 
   9  -2   3        6.51        3.88      1.03 o 
  10  -2   3       36.03       37.08      1.94 o 
  11  -2   3       14.20       22.50      2.19 o 
  12  -2   3       33.72       42.11      3.28 o 
 -10  -1   3       12.33       11.46      1.89 o 
  -9  -1   3       67.14       60.19      3.29 o 
  -8  -1   3       62.46       56.33      2.64 o 
  -7  -1   3       38.42       48.21      2.28 o 
  -6  -1   3       45.49       48.16      2.23 o 
  -5  -1   3      243.12      285.31      4.54 o 
  -4  -1   3     1077.11     1097.12     18.66 o 
  -3  -1   3      340.93      382.99      7.13 o 
  -2  -1   3     2978.87     3438.03     26.20 o 
  -1  -1   3     1588.70     1429.62     14.88 o 
   0  -1   3      364.12      495.25      5.76 o 
   1  -1   3     3243.79     3422.71     35.68 o 
   2  -1   3     1048.29      877.06     29.18 o 
   3  -1   3      909.70      791.68      8.42 o 
   4  -1   3      238.76      163.97      2.46 o 
   5  -1   3     2582.21     3035.21     19.48 o 
   6  -1   3      162.41      129.77      1.96 o 
   7  -1   3      112.32      155.16      2.72 o 
   8  -1   3      210.75      245.43      3.73 o 
   9  -1   3      304.81      293.85      4.80 o 
  10  -1   3       50.20       49.10      2.73 o 
  11  -1   3      192.18      178.10      4.62 o 
  12  -1   3       16.33       24.62      2.68 o 
 -10   0   3       54.34       54.72      3.09 o 
  -9   0   3        5.52        7.09      2.15 o 
  -8   0   3       23.83       14.68      1.66 o 
  -7   0   3       54.43       53.83      2.37 o 
  -6   0   3       24.24       24.41      2.45 o 
  -5   0   3        1.29       -0.14      0.60 o 
  -4   0   3        6.33       21.97      0.95 o 
  -3   0   3      380.19      264.32      2.97 o 
  -2   0   3        0.01        1.37      0.34 o 
  -1   0   3      307.42      314.54      4.83 o 
   0   0   3     1224.89     1048.73     15.37 o 
   1   0   3        0.21        2.38      0.39 o 
   2   0   3      240.99      338.09      4.95 o 
   3   0   3      130.93      228.02      3.33 o 
   4   0   3      249.37      223.40      2.41 o 
   5   0   3      890.63      980.59      7.17 o 
   6   0   3        7.57       22.96      0.93 o 
   7   0   3       99.74       97.79      1.84 o 
   8   0   3      859.66      883.95      8.51 o 
   9   0   3       53.11       48.01      1.95 o 
  10   0   3      428.87      443.58      6.45 o 
  11   0   3        5.65        3.37      1.75 o 
  12   0   3       20.04       20.97      2.63 o 
 -10   1   3       13.92       17.40      2.08 o 
  -9   1   3       12.81       11.54      1.73 o 
  -8   1   3       83.94       74.40      2.74 o 
  -7   1   3       67.23       72.80      3.28 o 
  -6   1   3        2.94        3.56      0.81 o 
  -5   1   3      136.46      165.63      3.35 o 
  -4   1   3      745.98      703.24      8.67 o 
  -3   1   3     2263.17     2249.06     15.73 o 
  -2   1   3      738.70      762.21      5.91 o 
  -1   1   3     2088.98     2364.49     28.72 o 
   0   1   3       44.49       28.92      1.07 o 
   1   1   3     1199.70     1336.26     10.71 o 
   2   1   3      565.34      657.23      7.51 o 
   3   1   3      324.02      208.11      2.49 o 
   4   1   3       36.78       29.69      0.88 o 
   5   1   3      306.55      376.16      3.45 o 
   6   1   3      101.42       50.83      1.33 o 
   7   1   3        3.98       10.49      0.91 o 
   8   1   3      402.47      404.69      5.99 o 
   9   1   3       22.56       16.64      2.07 o 
  10   1   3       29.91       25.31      1.90 o 
  11   1   3       46.83       44.67      2.97 o 
  12   1   3        5.54        7.78      2.19 o 
  -9   2   3       39.20       41.58      2.43 o 
  -8   2   3       81.54       85.57      3.13 o 
  -7   2   3       52.93       52.32      2.71 o 
  -6   2   3      359.38      338.46      5.50 o 
  -5   2   3      370.63      364.50      5.39 o 
  -4   2   3        1.27        5.78      0.65 o 
  -3   2   3       52.30       20.95      0.94 o 
  -2   2   3      306.89      320.69      3.54 o 
  -1   2   3      360.87      318.06      3.30 o 
   0   2   3        1.40        2.00      0.37 o 
   1   2   3      114.41      195.88      2.29 o 
   2   2   3     1800.30     1831.47     21.19 o 
   3   2   3      231.51      222.84      2.32 o 
   4   2   3      219.67      184.56      2.20 o 
   5   2   3        3.32        5.78      0.61 o 
   6   2   3       21.41       11.20      0.79 o 
   7   2   3      198.31      161.95      2.94 o 
   8   2   3      200.86      197.52      3.99 o 
   9   2   3        0.61        0.39      1.07 o 
  10   2   3       11.90        5.04      1.43 o 
  11   2   3        0.69        0.80      1.55 o 
  12   2   3       62.05       83.13      4.05 o 
  -9   3   3       16.27       28.50      2.39 o 
  -8   3   3      385.71      416.20      7.12 o 
  -7   3   3      199.74      181.33      4.21 o 
  -6   3   3      175.85      189.07      4.05 o 
  -5   3   3      698.85      707.45      8.58 o 
  -4   3   3      374.91      365.93      4.30 o 
  -3   3   3       77.12       39.23      1.17 o 
  -2   3   3      224.70      236.24      2.96 o 
  -1   3   3       48.65       62.63      2.22 o 
   0   3   3       33.94        7.16      0.57 o 
   1   3   3       31.80       33.07      0.96 o 
   2   3   3       40.51       33.44      0.97 o 
   3   3   3      552.16      445.28      3.94 o 
   4   3   3      132.16      119.34      1.79 o 
   5   3   3      223.65      259.38      2.81 o 
   6   3   3      193.71      150.96      2.19 o 
   7   3   3       81.14       72.67      2.81 o 
   8   3   3        2.69        1.26      0.97 o 
   9   3   3        9.21        7.01      1.33 o 
  10   3   3       82.43       84.52      5.19 o 
  11   3   3       69.88       77.53      3.70 o 
  12   3   3       30.33       36.76      3.62 o 
  -9   4   3       20.47       44.03      2.97 o 
  -8   4   3       33.66       38.41      2.48 o 
  -7   4   3        5.26        8.49      1.38 o 
  -6   4   3       87.87       65.73      2.58 o 
  -5   4   3        1.51        2.14      0.89 o 
  -4   4   3       18.77       14.04      1.13 o 
  -3   4   3       29.80       10.74      0.85 o 
  -2   4   3       28.91       15.57      1.02 o 
  -1   4   3        1.46        2.69      0.55 o 
   0   4   3        0.51        0.74      0.39 o 
   1   4   3      997.49      958.53      7.45 o 
   2   4   3      168.92      160.17      2.28 o 
   3   4   3      104.49      145.19      2.11 o 
   4   4   3        0.48        2.61      0.48 o 
   5   4   3       10.53        6.74      0.65 o 
   6   4   3      113.45      103.22      2.41 o 
   7   4   3        5.10        1.55      0.77 o 
   8   4   3      193.22      190.68      4.17 o 
   9   4   3      158.48      163.93      4.65 o 
  10   4   3      124.95      117.28      4.05 o 
  11   4   3       41.86       42.98      3.63 o 
  -9   5   3       45.52       56.64      3.17 o 
  -8   5   3        1.90        4.22      1.47 o 
  -7   5   3        5.74        6.28      1.40 o 
  -6   5   3        0.62       -0.48      0.88 o 
  -5   5   3      231.19      250.21      4.68 o 
  -4   5   3       16.66       13.27      1.06 o 
  -3   5   3      234.37      176.39      3.14 o 
  -2   5   3        0.41        2.93      0.61 o 
  -1   5   3      201.49      223.04      3.01 o 
   0   5   3      796.99      781.30      9.06 o 
   1   5   3      514.18      624.62      5.51 o 
   2   5   3        0.59        1.57      0.48 o 
   3   5   3      791.55      824.15      6.60 o 
   4   5   3        0.98        4.88      0.60 o 
   5   5   3      271.36      300.81      3.37 o 
   6   5   3      690.48      695.87      6.54 o 
   7   5   3      835.02      796.99      8.50 o 
   8   5   3       23.39       26.90      1.69 o 
   9   5   3       72.73       61.00      4.21 o 
  10   5   3      145.60      150.61      6.22 o 
  11   5   3       14.69       12.17      2.65 o 
  -8   6   3       16.31       13.61      2.56 o 
  -7   6   3       22.04       30.21      2.23 o 
  -6   6   3       22.79       21.14      1.87 o 
  -5   6   3      604.34      581.39      8.04 o 
  -4   6   3       20.98       19.22      1.55 o 
  -3   6   3        0.05        0.79      0.73 o 
  -2   6   3       48.02       36.11      1.50 o 
  -1   6   3       21.95       24.82      1.24 o 
   0   6   3       14.13       22.34      1.28 o 
   1   6   3        7.03        3.83      0.66 o 
   2   6   3        0.04        1.45      0.59 o 
   3   6   3      377.86      364.64      4.02 o 
   4   6   3        1.91        4.51      0.80 o 
   5   6   3       80.10       77.14      1.84 o 
   6   6   3      250.88      232.09      3.54 o 
   7   6   3      153.00      164.16      5.73 o 
   8   6   3      327.03      301.78      7.20 o 
   9   6   3      378.57      403.18      8.92 o 
  10   6   3       29.48       18.53      3.45 o 
  11   6   3       18.85       20.62      3.04 o 
  -8   7   3      121.53      106.72      4.34 o 
  -7   7   3       27.85       23.69      2.37 o 
  -6   7   3      638.42      623.24     11.54 o 
  -5   7   3      775.28      771.29     11.01 o 
  -4   7   3      402.57      397.35      6.28 o 
  -3   7   3      892.42      838.75      9.99 o 
  -2   7   3      916.14      973.65      9.88 o 
  -1   7   3       57.26       47.05      2.52 o 
   0   7   3     2234.43     2166.85     15.92 o 
   1   7   3        4.18        9.87      1.81 o 
   2   7   3       37.65       29.86      1.34 o 
   3   7   3      106.16      106.74      2.50 o 
   4   7   3        0.23        0.78      0.79 o 
   5   7   3        0.03        2.53      0.99 o 
   6   7   3       54.30       59.63      2.42 o 
   7   7   3      141.33      142.24     10.14 o 
   8   7   3       55.82       49.83      4.04 o 
   9   7   3        9.72        5.92      3.92 o 
  10   7   3       29.37       29.29      6.31 o 
  -7   8   3        3.67        4.96      1.69 o 
  -6   8   3       27.09       25.23      2.36 o 
  -5   8   3       71.06       67.46      3.17 o 
  -4   8   3      229.38      229.56      6.86 o 
  -3   8   3        2.13        1.82      1.02 o 
  -2   8   3      219.45      201.91      5.38 o 
  -1   8   3      184.59      178.51      5.01 o 
   0   8   3      107.03      105.66      2.42 o 
   1   8   3        1.53        0.85      0.71 o 
   2   8   3      257.27      239.77      3.95 o 
   3   8   3      343.56      354.99      4.68 o 
   4   8   3       46.96       40.37      2.16 o 
   5   8   3       15.65       14.53      1.62 o 
   6   8   3      264.97      263.89      5.68 o 
   7   8   3        4.08        2.66      1.92 o 
   8   8   3        2.18       -0.01      1.98 o 
   9   8   3       30.72       31.39      3.82 o 
  -6   9   3        7.58        9.33      1.93 o 
  -5   9   3        0.32        2.35      1.35 o 
  -4   9   3      146.43      138.65      4.30 o 
  -3   9   3       56.20       50.48      2.71 o 
  -2   9   3       50.33       47.79      2.24 o 
  -1   9   3       31.19       40.35      2.03 o 
   0   9   3        1.88        3.31      1.16 o 
   1   9   3      469.09      474.75      6.51 o 
   2   9   3      378.27      390.10      5.37 o 
   3   9   3       20.45       23.93      1.66 o 
   4   9   3      240.88      229.02      4.96 o 
   5   9   3       48.70       43.94      2.88 o 
   6   9   3        4.60        5.37      2.15 o 
   7   9   3       16.55       14.69      3.39 o 
   8   9   3       33.35       37.47      7.18 o 
   9   9   3      245.53      251.04     12.02 o 
  -5  10   3        1.61        0.94      1.47 o 
  -4  10   3        8.60        6.72      1.66 o 
  -3  10   3      119.45      121.85      4.07 o 
  -2  10   3       12.00       11.35      1.77 o 
  -1  10   3       12.85       13.84      1.61 o 
   0  10   3      441.18      437.40      7.71 o 
   1  10   3       53.82       46.34      2.07 o 
   2  10   3      174.90      186.41      4.74 o 
   3  10   3       28.74       21.56      2.20 o 
   4  10   3       77.74       73.25      3.57 o 
   5  10   3       34.97       38.73      2.88 o 
   6  10   3       69.95       68.02      4.55 o 
   7  10   3      143.87      143.39      6.49 o 
   8  10   3      112.15      109.38     14.10 o 
  -4  11   3      266.69      257.74      7.63 o 
  -3  11   3        0.10        1.65      1.47 o 
  -2  11   3      284.65      302.78      6.02 o 
  -1  11   3      224.32      242.43      5.90 o 
   0  11   3       43.64       40.84      3.19 o 
   1  11   3      212.25      233.39      6.53 o 
   2  11   3       81.75       83.28      3.66 o 
   3  11   3       93.86       82.73      6.14 o 
   4  11   3      114.19      128.70      7.30 o 
   5  11   3        0.24        1.70      2.04 o 
   6  11   3      144.43      128.01      6.16 o 
   7  11   3       60.64       54.97      4.76 o 
  -3  12   3       71.99       84.95      4.81 o 
  -2  12   3      304.86      306.47      8.23 o 
  -1  12   3       79.35       86.31      4.52 o 
   0  12   3      218.56      226.89      6.79 o 
   1  12   3       12.12       11.33      2.34 o 
   2  12   3       26.12       20.61      2.14 o 
   3  12   3        1.37        3.48      1.69 o 
   4  12   3       62.77       60.57      6.06 o 
   5  12   3       24.15       27.99      3.63 o 
  -1 -12   4        3.99        1.15      5.89 o 
   0 -12   4        0.97        1.48      3.28 o 
   1 -12   4        0.02        2.30      2.99 o 
   2 -12   4      135.21      153.83     11.11 o 
   3 -12   4        0.36        0.97      2.68 o 
   4 -12   4       49.44       41.27     10.08 o 
  -3 -11   4        0.64       -0.08      1.68 o 
  -2 -11   4       39.68       40.36      4.12 o 
  -1 -11   4       16.75       23.26      2.81 o 
   0 -11   4      272.54      267.93     13.68 o 
   1 -11   4      352.28      377.36     16.69 o 
   2 -11   4       57.45       55.31      6.84 o 
   3 -11   4      518.54      561.29     15.43 o 
   4 -11   4      340.98      358.33     12.46 o 
   5 -11   4       14.68        4.68      2.36 o 
   6 -11   4      284.13      329.27      8.47 o 
  -5 -10   4        3.27        3.88      2.08 o 
  -4 -10   4       16.90       16.36      3.51 o 
  -3 -10   4        0.65        1.35      2.41 o 
  -2 -10   4       55.47       52.94      3.51 o 
  -1 -10   4      231.42      252.03     10.99 o 
   0 -10   4      118.05      123.12      4.69 o 
   1 -10   4       57.37       52.51     11.62 o 
   2 -10   4      299.50      304.70     14.03 o 
   3 -10   4       67.73       67.18     13.27 o 
   4 -10   4      112.76      124.73      7.13 o 
   5 -10   4      137.02      165.42      6.50 o 
   6 -10   4       41.33       63.26      5.93 o 
   7 -10   4        4.67        0.74      1.93 o 
  -6  -9   4        6.46        2.27      1.90 o 
  -5  -9   4       38.04       44.70      3.59 o 
  -4  -9   4        2.33        1.63      1.60 o 
  -3  -9   4      256.84      234.10      6.60 o 
  -2  -9   4      434.06      430.59      8.98 o 
  -1  -9   4       50.61       47.29      3.42 o 
   0  -9   4      425.69      439.17     10.41 o 
   1  -9   4       25.95       25.60      2.32 o 
   2  -9   4       23.90       18.81      2.89 o 
   3  -9   4       66.99       70.00      5.36 o 
   4  -9   4       70.61       84.67      4.37 o 
   5  -9   4       49.49       55.23      3.94 o 
   6  -9   4        4.07        1.75      2.01 o 
   7  -9   4       26.78       30.04      2.97 o 
   8  -9   4       69.19       74.72      4.33 o 
   9  -9   4       55.52       51.55      4.88 o 
  -7  -8   4       17.16       17.08      2.44 o 
  -6  -8   4       14.12       17.68      2.33 o 
  -5  -8   4        0.06        1.12      1.36 o 
  -4  -8   4      463.05      464.34      9.50 o 
  -3  -8   4      192.91      192.29      5.62 o 
  -2  -8   4      194.68      205.14      5.65 o 
  -1  -8   4     1128.47     1108.64     15.93 o 
   0  -8   4       98.79       89.70      3.58 o 
   1  -8   4      155.78      175.65      4.87 o 
   2  -8   4        7.03        7.56      1.20 o 
   3  -8   4       55.60       47.82      2.65 o 
   4  -8   4        0.22        1.16      1.24 o 
   5  -8   4       50.11       43.78      3.39 o 
   6  -8   4       74.45       82.20      9.46 o 
   7  -8   4       20.08       21.09      2.16 o 
   8  -8   4       65.92       77.22      3.65 o 
   9  -8   4      112.47      160.51      5.12 o 
  -7  -7   4        1.49        1.64      1.54 o 
  -6  -7   4        1.07        1.07      1.34 o 
  -5  -7   4       23.96       27.50      2.34 o 
  -4  -7   4       21.71       20.15      2.88 o 
  -3  -7   4       56.39       49.56      2.56 o 
  -2  -7   4      311.13      300.43      6.62 o 
  -1  -7   4      160.79      155.86      4.50 o 
   0  -7   4        3.85        4.65      1.25 o 
   1  -7   4      359.39      365.97      6.95 o 
   2  -7   4        0.78        1.09      0.85 o 
   3  -7   4     1432.14     1476.42     17.39 o 
   4  -7   4       33.05       28.85      3.41 o 
   5  -7   4     1661.51     1673.21     23.91 o 
   6  -7   4       20.26       23.03      2.95 o 
   7  -7   4        5.05        6.18      1.51 o 
   8  -7   4       86.45       93.58      3.66 o 
   9  -7   4       35.95       47.22      3.08 o 
  10  -7   4       38.16       27.67      2.78 o 
  -8  -6   4        9.76       12.56      3.64 o 
  -7  -6   4      172.39      183.88      5.28 o 
  -6  -6   4       92.07       90.86      5.02 o 
  -5  -6   4       93.94      101.72      3.71 o 
  -4  -6   4      210.89      203.06      4.74 o 
  -3  -6   4      491.97      488.24      7.62 o 
  -2  -6   4      134.27      114.60      3.30 o 
  -1  -6   4      202.86      254.25      6.22 o 
   0  -6   4     1310.20     1205.08     15.71 o 
   1  -6   4      856.45      830.85     13.27 o 
   2  -6   4       80.14       96.70      2.46 o 
   3  -6   4     2922.93     2790.93     24.61 o 
   4  -6   4      372.68      405.40      6.22 o 
   5  -6   4      963.84      975.94     15.28 o 
   6  -6   4      271.29      260.43      6.02 o 
   7  -6   4       56.94       53.95      2.72 o 
   8  -6   4       20.08       21.30      2.12 o 
   9  -6   4       10.70       14.95      2.07 o 
  10  -6   4       52.84       65.61      5.82 o 
  11  -6   4       63.69       72.11      5.35 o 
  -8  -5   4      533.31      538.69     10.39 o 
  -7  -5   4       94.49       83.74      3.61 o 
  -6  -5   4      572.41      542.59      8.92 o 
  -5  -5   4        6.46        5.83      1.32 o 
  -4  -5   4      815.84      756.03     10.24 o 
  -3  -5   4      287.74      266.90      5.07 o 
  -2  -5   4      389.95      318.88      5.41 o 
  -1  -5   4      884.43      793.06     12.29 o 
   0  -5   4        2.66        0.15      0.76 o 
   1  -5   4       91.42       94.09      2.82 o 
   2  -5   4      190.83      157.88      2.47 o 
   3  -5   4       33.59       59.28      1.56 o 
   4  -5   4       37.30       28.58      1.71 o 
   5  -5   4      358.76      389.99      5.48 o 
   6  -5   4       18.49       23.88      2.41 o 
   7  -5   4       21.44       17.24      1.69 o 
   8  -5   4       70.78       53.16      2.77 o 
   9  -5   4      112.75      113.70      3.94 o 
  10  -5   4       52.38       48.00      3.09 o 
  11  -5   4       24.56       25.98      2.73 o 
  -8  -4   4       37.37       34.38      2.73 o 
  -7  -4   4      255.42      259.61      5.97 o 
  -6  -4   4        2.28        1.65      1.17 o 
  -5  -4   4       10.75       10.52      1.44 o 
  -4  -4   4       27.81       23.49      2.29 o 
  -3  -4   4      351.15      371.69      6.30 o 
  -2  -4   4      733.81      731.73     10.70 o 
  -1  -4   4      175.89      272.25      4.43 o 
   0  -4   4       69.29       36.89      1.98 o 
   1  -4   4      449.98      531.79      7.53 o 
   2  -4   4      548.52      495.67      6.26 o 
   3  -4   4      608.45      545.59      6.05 o 
   4  -4   4        3.76        1.76      0.58 o 
   5  -4   4      128.09      132.58      2.42 o 
   6  -4   4        0.47        0.98      0.63 o 
   7  -4   4        6.80        4.51      1.06 o 
   8  -4   4       54.81       45.42      2.49 o 
   9  -4   4       42.73       31.72      2.37 o 
  10  -4   4        7.60        6.86      1.72 o 
  11  -4   4      129.41      135.01      7.95 o 
  -9  -3   4        1.43        0.01      1.47 o 
  -8  -3   4       88.35       98.42      5.90 o 
  -7  -3   4       54.93       72.91      3.25 o 
  -6  -3   4       73.51       72.29      2.64 o 
  -5  -3   4        1.83        0.16      0.82 o 
  -4  -3   4      130.47      103.99      2.64 o 
  -3  -3   4      314.00      355.61      4.85 o 
  -2  -3   4      196.69      188.72      3.06 o 
  -1  -3   4      852.50      758.40      7.63 o 
   0  -3   4        4.80        2.99      0.92 o 
   1  -3   4       40.00       48.19      1.56 o 
   2  -3   4      473.83      427.60      6.21 o 
   3  -3   4      234.87      198.93      3.22 o 
   4  -3   4      167.87      216.87      3.29 o 
   5  -3   4        2.19        3.57      0.64 o 
   6  -3   4      428.32      424.72      4.68 o 
   7  -3   4        0.07        1.42      0.65 o 
   8  -3   4       62.05       61.60      1.93 o 
   9  -3   4       23.53       25.82      2.13 o 
  10  -3   4       22.47       19.00      2.09 o 
  11  -3   4       33.71       31.27      3.02 o 
  12  -3   4       56.28       59.65      3.67 o 
  -9  -2   4        8.83       11.37      2.20 o 
  -8  -2   4       82.00       94.98      4.21 o 
  -7  -2   4        5.27        7.36      1.45 o 
  -6  -2   4       38.00       21.76      2.53 o 
  -5  -2   4      124.49      110.91      2.88 o 
  -4  -2   4      177.21      150.74      3.00 o 
  -3  -2   4      155.07      121.96      2.20 o 
  -2  -2   4       18.22       11.96      0.70 o 
  -1  -2   4      394.73      446.67      4.44 o 
   0  -2   4      766.00     1043.75      7.96 o 
   1  -2   4      772.29      839.51      8.67 o 
   2  -2   4     2405.64     2680.74     29.39 o 
   3  -2   4       78.77      132.34      2.36 o 
   4  -2   4      652.75      740.78      7.57 o 
   5  -2   4     2483.78     2494.61     17.09 o 
   6  -2   4      245.47      350.89      3.72 o 
   7  -2   4      131.30      115.59      2.02 o 
   8  -2   4      462.29      459.91      5.37 o 
   9  -2   4        1.90        1.95      1.06 o 
  10  -2   4       57.41       54.30      2.94 o 
  11  -2   4        6.65        2.80      1.59 o 
  12  -2   4       15.85        6.70      3.51 o 
  -9  -1   4      141.55      150.68      5.52 o 
  -8  -1   4        9.20        6.47      1.42 o 
  -7  -1   4      535.22      537.43      7.80 o 
  -6  -1   4       14.88       21.05      1.61 o 
  -5  -1   4       48.29       44.34      2.29 o 
  -4  -1   4      715.85      700.72      7.82 o 
  -3  -1   4       60.90       83.57      1.69 o 
  -2  -1   4       73.46      107.37      1.97 o 
  -1  -1   4      301.27      260.95      3.54 o 
   0  -1   4       65.44       42.76      0.93 o 
   1  -1   4      174.39      181.42      2.50 o 
   2  -1   4     1018.07     1092.14     15.51 o 
   3  -1   4       34.33       13.05      2.09 o 
   4  -1   4      990.63     1099.47     10.57 o 
   5  -1   4      333.98      344.64      3.46 o 
   6  -1   4      817.95      834.03      6.99 o 
   7  -1   4       32.78       37.03      1.34 o 
   8  -1   4       46.63       54.95      2.08 o 
   9  -1   4      286.34      283.88      4.86 o 
  10  -1   4        7.13        5.92      1.40 o 
  11  -1   4      261.26      280.14      6.41 o 
  12  -1   4        2.26        1.24      2.07 o 
  -9   0   4       96.83       88.82      3.48 o 
  -8   0   4      177.22      201.45      4.20 o 
  -7   0   4      122.69      107.18      4.68 o 
  -6   0   4       18.69       25.95      1.87 o 
  -5   0   4      946.97      890.62     14.96 o 
  -4   0   4       48.25       34.98      1.45 o 
  -3   0   4      219.50      212.08      2.82 o 
  -2   0   4       48.84       76.81      1.55 o 
  -1   0   4      906.83      793.03     10.35 o 
   0   0   4      488.38      395.22      6.19 o 
   1   0   4      101.35      147.14      4.95 o 
   2   0   4        0.58       -0.22      0.59 o 
   3   0   4        5.88        2.05      0.48 o 
   4   0   4        9.13        5.78      0.62 o 
   5   0   4       65.04       63.92      1.36 o 
   6   0   4       17.32       20.80      0.89 o 
   7   0   4       20.79       24.44      1.06 o 
   8   0   4      898.48      919.78      8.69 o 
   9   0   4       73.03       71.30      2.35 o 
  10   0   4       62.20       55.40      2.67 o 
  11   0   4        0.61        0.44      1.99 o 
  12   0   4       92.94      119.27      5.27 o 
  -9   1   4       58.29       63.69      3.13 o 
  -8   1   4        5.38        8.73      1.54 o 
  -7   1   4      158.95      163.56      3.79 o 
  -6   1   4      102.86       96.88      2.52 o 
  -5   1   4        1.85        2.12      1.08 o 
  -4   1   4      437.41      356.53      4.95 o 
  -3   1   4       75.15       55.01      1.35 o 
  -2   1   4     1045.61     1171.77      9.26 o 
  -1   1   4      341.10      290.06      4.25 o 
   0   1   4      790.71      670.56      6.90 o 
   1   1   4        1.40        1.68      0.31 o 
   2   1   4       16.52       19.07      1.06 o 
   3   1   4      147.15      126.22      2.19 o 
   4   1   4       62.02       68.66      1.28 o 
   5   1   4      767.87      862.48      6.95 o 
   6   1   4        0.04        0.63      0.50 o 
   7   1   4       11.21        2.93      0.66 o 
   8   1   4      236.79      240.30      4.35 o 
   9   1   4      106.81      103.27      2.80 o 
  10   1   4      155.14      163.34      4.88 o 
  11   1   4      143.13      155.62      4.76 o 
  12   1   4        7.73        4.51      1.94 o 
  -9   2   4        1.51        2.37      1.35 o 
  -8   2   4       31.72       35.63      2.38 o 
  -7   2   4       61.04       64.70      2.71 o 
  -6   2   4       18.96       17.68      1.51 o 
  -5   2   4       77.35       60.66      2.23 o 
  -4   2   4      358.47      366.19      4.46 o 
  -3   2   4      177.29      230.39      2.91 o 
  -2   2   4      171.41      177.15      2.82 o 
  -1   2   4     2252.88     2303.97     18.00 o 
   0   2   4      395.42      498.95      4.39 o 
   1   2   4     1008.11     1004.47      7.91 o 
   2   2   4     8331.70     8931.60     75.13 o 
   3   2   4      141.77      174.51      3.11 o 
   4   2   4      637.15      720.39      5.84 o 
   5   2   4      366.48      449.50      4.26 o 
   6   2   4       55.51       71.95      1.61 o 
   7   2   4        2.79        1.56      0.65 o 
   8   2   4      456.06      452.86      6.35 o 
   9   2   4      860.01      896.45     11.82 o 
  10   2   4      176.42      183.90      4.82 o 
  11   2   4       88.34       91.84      3.75 o 
  12   2   4       14.50        8.91      2.50 o 
  -9   3   4        4.55        2.75      1.40 o 
  -8   3   4       28.49       31.73      2.32 o 
  -7   3   4      204.03      206.37      4.66 o 
  -6   3   4        4.76        7.83      1.26 o 
  -5   3   4       12.45       17.02      1.44 o 
  -4   3   4       10.01        5.84      0.83 o 
  -3   3   4       15.22        7.61      0.79 o 
  -2   3   4       74.33       66.03      1.46 o 
  -1   3   4      209.71      203.41      2.55 o 
   0   3   4      172.12      154.07      2.06 o 
   1   3   4      959.97     1001.69      8.86 o 
   2   3   4      204.91      266.35      3.33 o 
   3   3   4      488.68      529.09      5.45 o 
   4   3   4       15.17       20.31      0.80 o 
   5   3   4      250.58      245.98      2.92 o 
   6   3   4       15.27       17.33      0.87 o 
   7   3   4      145.74      151.17      2.35 o 
   8   3   4       90.74       81.28      2.60 o 
   9   3   4      251.24      247.75      5.27 o 
  10   3   4        0.87        1.64      1.39 o 
  11   3   4      155.14      159.75      9.14 o 
  12   3   4       46.39       48.11      3.88 o 
  -9   4   4        6.66        9.69      1.83 o 
  -8   4   4      139.24      155.17      6.22 o 
  -7   4   4      134.26      157.54      4.15 o 
  -6   4   4        1.50        4.44      1.13 o 
  -5   4   4       69.71       62.78      2.65 o 
  -4   4   4      701.33      658.88      7.39 o 
  -3   4   4       64.09       64.36      1.83 o 
  -2   4   4      175.84      207.19      3.55 o 
  -1   4   4      146.04      135.44      2.85 o 
   0   4   4        0.57        2.03      0.75 o 
   1   4   4      598.34      722.31      6.45 o 
   2   4   4     7410.49     7781.30    101.15 o 
   3   4   4     5298.57     5675.67     41.05 o 
   4   4   4     1013.31     1172.42      9.72 o 
   5   4   4       60.53       83.24      1.55 o 
   6   4   4      339.58      336.72      3.59 o 
   7   4   4       33.88       28.26      1.63 o 
   8   4   4       56.40       55.43      3.14 o 
   9   4   4      609.67      609.31     10.99 o 
  10   4   4        1.74        0.14      1.69 o 
  11   4   4        0.42        1.64      2.04 o 
  -8   5   4       17.40       13.91      1.94 o 
  -7   5   4        5.53        5.81      1.41 o 
  -6   5   4      386.96      371.54      6.35 o 
  -5   5   4       38.00       38.99      2.76 o 
  -4   5   4      380.26      374.54      5.68 o 
  -3   5   4        9.01        5.85      0.96 o 
  -2   5   4       98.07       93.18      2.38 o 
  -1   5   4      171.96      169.48      3.11 o 
   0   5   4       65.95       60.21      1.58 o 
   1   5   4        1.30        1.81      0.46 o 
   2   5   4      197.40      189.79      2.21 o 
   3   5   4      118.38      113.28      2.56 o 
   4   5   4       76.55       91.75      1.95 o 
   5   5   4       91.96       82.58      2.06 o 
   6   5   4        0.65        1.00      0.93 o 
   7   5   4        5.38        5.66      1.54 o 
   8   5   4      166.45      160.46      5.32 o 
   9   5   4       13.25       12.69      2.33 o 
  10   5   4        5.84       15.39      2.46 o 
  11   5   4        5.04        1.09      2.05 o 
  -8   6   4        7.70        6.56      1.73 o 
  -7   6   4      136.49      128.23      5.05 o 
  -6   6   4      266.48      270.28      6.05 o 
  -5   6   4       79.95      102.71      5.13 o 
  -4   6   4     1524.19     1530.33     15.90 o 
  -3   6   4      441.74      457.20      6.48 o 
  -2   6   4        1.95        0.94      0.71 o 
  -1   6   4        0.86        0.50      0.62 o 
   0   6   4      524.32      545.29      6.00 o 
   1   6   4      852.51      801.61      7.39 o 
   2   6   4      398.81      393.24      8.26 o 
   3   6   4     2692.08     2646.53     20.35 o 
   4   6   4      562.87      528.18      6.13 o 
   5   6   4       99.23      101.78      2.49 o 
   6   6   4      562.87      564.01      7.56 o 
   7   6   4       78.46       78.46      3.16 o 
   8   6   4       15.69       11.70      2.01 o 
   9   6   4       77.09       79.87      4.10 o 
  10   6   4       27.84       24.05      2.96 o 
  11   6   4       12.29       17.69      2.88 o 
  -7   7   4        0.09       -0.65      1.32 o 
  -6   7   4      134.17      130.85      4.33 o 
  -5   7   4      186.88      184.49      4.81 o 
  -4   7   4       96.38      106.00      3.59 o 
  -3   7   4      143.96      140.53      3.49 o 
  -2   7   4       88.96       79.69      2.54 o 
  -1   7   4      110.52      116.25      2.97 o 
   0   7   4       90.97       82.80      2.57 o 
   1   7   4      816.45      852.36      8.52 o 
   2   7   4     1557.97     1499.79     13.56 o 
   3   7   4      657.17      667.87      7.31 o 
   4   7   4      350.52      349.15      4.89 o 
   5   7   4      608.87      589.62      7.84 o 
   6   7   4        0.93        3.02      1.29 o 
   7   7   4      112.18      105.15      4.09 o 
   8   7   4        9.67       12.18      3.03 o 
   9   7   4      120.28      146.49      6.96 o 
  10   7   4        1.22        4.46      2.28 o 
  -7   8   4      257.01      266.12      6.72 o 
  -6   8   4      136.79      125.46      4.42 o 
  -5   8   4       14.76       10.99      1.80 o 
  -4   8   4      333.85      324.12      6.54 o 
  -3   8   4       10.42       10.85      1.91 o 
  -2   8   4      164.98      165.54      5.40 o 
  -1   8   4       99.29       93.98      3.04 o 
   0   8   4        2.69        2.90      0.97 o 
   1   8   4       39.17       41.17      1.99 o 
   2   8   4        2.48        1.32      0.75 o 
   3   8   4       24.44       20.85      1.33 o 
   4   8   4        7.82        7.00      1.53 o 
   5   8   4      133.45      128.16      5.05 o 
   6   8   4        0.87        1.16      1.31 o 
   7   8   4       58.93       56.01      7.77 o 
   8   8   4      301.44      327.67     12.62 o 
   9   8   4       22.43       10.67      3.94 o 
  10   8   4      219.85      222.77     10.93 o 
  -6   9   4        4.93        3.66      1.62 o 
  -5   9   4       65.17       62.63      3.36 o 
  -4   9   4      353.41      358.00      7.53 o 
  -3   9   4       16.37       19.32      2.59 o 
  -2   9   4       33.27       35.11      2.74 o 
  -1   9   4      232.41      235.25      5.40 o 
   0   9   4       23.80       25.45      1.90 o 
   1   9   4       72.64       68.24      2.56 o 
   2   9   4        3.61        3.70      0.91 o 
   3   9   4      154.62      157.15      3.50 o 
   4   9   4       78.46       75.14      3.23 o 
   5   9   4        9.56        9.54      1.83 o 
   6   9   4      173.20      180.10      8.02 o 
   7   9   4       48.71       55.75      5.41 o 
   8   9   4       91.97       71.02      4.88 o 
   9   9   4      103.53      126.48      6.43 o 
  -5  10   4      253.28      257.58     10.27 o 
  -4  10   4      106.69       97.60      4.72 o 
  -3  10   4      250.16      233.70      6.80 o 
  -2  10   4      138.51      146.31      5.18 o 
  -1  10   4       17.74       15.24      1.94 o 
   0  10   4       89.74       87.46      4.27 o 
   1  10   4        0.30        1.73      1.09 o 
   2  10   4      242.97      271.57      4.72 o 
   3  10   4        2.72        2.92      1.14 o 
   4  10   4      437.27      428.37     10.13 o 
   5  10   4       12.23       16.72      2.79 o 
   6  10   4       89.48       80.98      4.86 o 
   7  10   4       31.72       31.52      4.59 o 
   8  10   4       82.77       94.22      7.17 o 
  -4  11   4       88.20       88.80      4.85 o 
  -3  11   4       24.85       26.14      3.02 o 
  -2  11   4        1.08        2.35      1.46 o 
  -1  11   4       43.91       50.85      4.27 o 
   0  11   4       52.29       54.32      2.80 o 
   1  11   4      147.69      166.65      7.37 o 
   2  11   4      172.60      166.66      5.57 o 
   3  11   4      553.45      601.58     10.40 o 
   4  11   4      239.14      253.02     16.48 o 
   5  11   4      137.91      137.68      5.96 o 
   6  11   4      176.90      202.79      7.49 o 
   7  11   4       82.00       80.45      5.29 o 
  -2  12   4       10.10       14.22      2.22 o 
  -1  12   4       13.43        9.91      2.42 o 
   0  12   4        0.01        3.64      1.86 o 
   1  12   4        0.64        0.48      1.66 o 
   2  12   4      167.20      171.88      5.91 o 
   3  12   4        0.62        3.00      4.08 o 
   4  12   4       39.99       29.59      5.94 o 
   5  12   4        2.45        0.27      2.02 o 
   1 -12   5       10.31        3.59      3.65 o 
   2 -12   5       28.68       18.59      5.16 o 
   3 -12   5       84.32       71.56      8.41 o 
  -2 -11   5       72.72       81.31     11.82 o 
  -1 -11   5       39.65       27.21      3.85 o 
   0 -11   5        7.48        5.38      3.24 o 
   1 -11   5       32.23       26.14      5.53 o 
   2 -11   5       87.74       98.36      9.03 o 
   3 -11   5       46.92       58.46      7.37 o 
   4 -11   5        0.11        1.26      3.19 o 
   5 -11   5      106.64       95.27      5.04 o 
   6 -11   5      151.36      160.38      6.62 o 
  -4 -10   5      207.37      199.26     14.39 o 
  -3 -10   5      388.79      391.53      9.27 o 
  -2 -10   5      101.34       98.70      6.42 o 
  -1 -10   5      287.26      306.61     10.39 o 
   0 -10   5       61.73       65.63     10.66 o 
   1 -10   5       53.18       43.44      8.11 o 
   2 -10   5       15.01        9.66      3.86 o 
   3 -10   5        0.03       -1.11      2.41 o 
   4 -10   5      223.29      216.91      6.72 o 
   5 -10   5       28.75       24.51      6.30 o 
   6 -10   5       11.27        9.21      2.62 o 
   7 -10   5      365.83      379.60      8.99 o 
  -5  -9   5      207.19      197.96      8.86 o 
  -4  -9   5       25.51       23.95      2.83 o 
  -3  -9   5       80.12       77.09      4.04 o 
  -2  -9   5      298.47      316.28      7.64 o 
  -1  -9   5        2.01        0.84      1.42 o 
   0  -9   5       20.72       24.04      3.12 o 
   1  -9   5       63.91       42.28      3.78 o 
   2  -9   5      201.22      195.32      7.21 o 
   3  -9   5      314.53      311.60      9.35 o 
   4  -9   5       44.69       46.75      3.34 o 
   5  -9   5      478.77      493.74     11.21 o 
   6  -9   5       96.55       89.47      4.81 o 
   7  -9   5       19.04       22.43      3.37 o 
   8  -9   5       19.02       15.61      2.59 o 
  -6  -8   5      185.58      172.60      5.41 o 
  -5  -8   5       17.20       19.57      3.35 o 
  -4  -8   5       81.07       83.84      4.11 o 
  -3  -8   5      180.39      162.46      6.46 o 
  -2  -8   5        0.02        1.20      1.49 o 
  -1  -8   5        2.14        1.11      1.20 o 
   0  -8   5       50.65       46.98      2.80 o 
   1  -8   5      592.55      559.47     12.51 o 
   2  -8   5        4.06        3.11      2.48 o 
   3  -8   5        1.47        5.60      2.35 o 
   4  -8   5      782.91      798.90     12.30 o 
   5  -8   5        1.76        3.67      1.70 o 
   6  -8   5        7.07        5.57      1.93 o 
   7  -8   5      207.65      206.12      5.97 o 
   8  -8   5      206.56      191.48      6.18 o 
   9  -8   5        7.55       20.09      2.63 o 
  -6  -7   5        0.07        0.51      1.33 o 
  -5  -7   5       98.17      100.45      4.41 o 
  -4  -7   5        6.06        7.07      1.45 o 
  -3  -7   5        5.21        3.85      1.24 o 
  -2  -7   5      146.54      137.45      4.46 o 
  -1  -7   5      117.09      114.45      4.65 o 
   0  -7   5       26.90       26.15      2.10 o 
   1  -7   5      224.40      223.26      5.88 o 
   2  -7   5       54.67       54.13      3.86 o 
   3  -7   5      154.83      152.22      3.86 o 
   4  -7   5      198.37      204.94      4.90 o 
   5  -7   5       31.42       29.07      3.23 o 
   6  -7   5      190.46      197.54      5.24 o 
   7  -7   5      612.32      623.53      9.59 o 
   8  -7   5      152.61      147.92      4.46 o 
   9  -7   5      293.45      279.94      6.48 o 
  10  -7   5      357.32      388.35      8.17 o 
  -7  -6   5       92.73       95.42      4.08 o 
  -6  -6   5       16.05       17.68      2.12 o 
  -5  -6   5      559.16      565.56      9.22 o 
  -4  -6   5      192.27      174.66      5.34 o 
  -3  -6   5       82.94       84.55      6.19 o 
  -2  -6   5     1799.72     1826.63     22.38 o 
  -1  -6   5      487.86      470.39      8.21 o 
   0  -6   5      108.96      121.44      3.69 o 
   1  -6   5      747.84      737.29     10.82 o 
   2  -6   5       37.12       33.81      3.41 o 
   3  -6   5        1.04        0.55      0.85 o 
   4  -6   5      697.10      661.41      8.95 o 
   5  -6   5      278.52      251.71      4.81 o 
   6  -6   5       30.79       28.08      1.92 o 
   7  -6   5        6.50        4.20      1.29 o 
   8  -6   5       36.78       41.77      2.57 o 
   9  -6   5       22.96       23.94      2.81 o 
  10  -6   5        1.04        3.29      1.73 o 
  11  -6   5      155.91      159.65      7.09 o 
  -7  -5   5       55.27       56.72      4.60 o 
  -6  -5   5      176.53      171.67      4.82 o 
  -5  -5   5        0.92        1.23      1.06 o 
  -4  -5   5      270.17      276.89      5.57 o 
  -3  -5   5      921.36      917.20     11.63 o 
  -2  -5   5      128.64      133.17      3.45 o 
  -1  -5   5     1175.61     1169.46     13.30 o 
   0  -5   5      436.18      388.74      6.67 o 
   1  -5   5      178.00      176.77      4.02 o 
   2  -5   5      230.89      213.98      6.62 o 
   3  -5   5       97.15       78.33      2.95 o 
   4  -5   5      786.81      762.49      9.30 o 
   5  -5   5      309.29      255.62      4.69 o 
   6  -5   5      472.51      443.60      8.94 o 
   7  -5   5       95.12      112.83      3.44 o 
   8  -5   5       24.08       28.13      3.00 o 
   9  -5   5       36.49       38.11      3.25 o 
  10  -5   5      105.07      112.57      5.72 o 
  11  -5   5        1.43        0.90      1.67 o 
  -8  -4   5       53.49       56.11      3.36 o 
  -7  -4   5        2.74        1.09      1.35 o 
  -6  -4   5        1.18        1.90      1.20 o 
  -5  -4   5      107.21      103.80      3.42 o 
  -4  -4   5        0.45        1.28      0.92 o 
  -3  -4   5      121.75      138.26      3.16 o 
  -2  -4   5      593.87      572.32      7.79 o 
  -1  -4   5       37.50       38.35      2.56 o 
   0  -4   5        0.08       -0.01      1.25 o 
   1  -4   5      179.69      191.12      3.88 o 
   2  -4   5       65.40       55.67      2.03 o 
   3  -4   5        1.48        1.71      0.87 o 
   4  -4   5        0.48        2.11      0.79 o 
   5  -4   5      763.71      745.03      9.28 o 
   6  -4   5       32.82       43.89      2.11 o 
   7  -4   5      106.19       92.72      2.74 o 
   8  -4   5        6.17       -0.78      1.03 o 
   9  -4   5      124.71       98.24      5.30 o 
  10  -4   5       61.46       51.21      4.81 o 
  11  -4   5       85.94       77.29      5.47 o 
  -8  -3   5        5.68        4.34      1.57 o 
  -7  -3   5      114.03      108.35      3.98 o 
  -6  -3   5      123.77      127.36      3.94 o 
  -5  -3   5       40.05       43.18      2.31 o 
  -4  -3   5        1.19        4.04      1.19 o 
  -3  -3   5     1129.57      995.57     11.80 o 
  -2  -3   5      995.83      893.45     10.48 o 
  -1  -3   5      844.88      804.56      9.36 o 
   0  -3   5        1.64        3.48      0.49 o 
   1  -3   5      274.10      244.57      3.12 o 
   2  -3   5     1839.20     2096.11     23.79 o 
   3  -3   5        0.76        3.25      0.82 o 
   4  -3   5      439.58      386.25      5.25 o 
   5  -3   5       24.64       38.33      1.91 o 
   6  -3   5       84.43       89.36      2.41 o 
   7  -3   5      181.27      126.52      3.31 o 
   8  -3   5      298.23      292.71      8.85 o 
   9  -3   5       68.74       57.83      3.21 o 
  10  -3   5       24.38       19.85      2.11 o 
  11  -3   5      109.38      114.04      4.18 o 
  12  -3   5       26.52       30.58      3.35 o 
  -8  -2   5      122.51      113.78      4.64 o 
  -7  -2   5        0.57        3.01      1.36 o 
  -6  -2   5        1.70        0.61      0.87 o 
  -5  -2   5       96.74       97.98      2.81 o 
  -4  -2   5       19.54       28.81      1.56 o 
  -3  -2   5       14.41       12.39      1.05 o 
  -2  -2   5       31.46       19.72      0.96 o 
  -1  -2   5     1207.63     1350.28     11.18 o 
   0  -2   5      147.17      181.95      2.17 o 
   1  -2   5      177.81      215.95      2.76 o 
   2  -2   5      746.97      883.02      9.37 o 
   3  -2   5      326.35      365.18      5.68 o 
   4  -2   5      170.10      198.90      3.20 o 
   5  -2   5      651.54      699.04      7.51 o 
   6  -2   5        0.22        1.64      0.57 o 
   7  -2   5       66.60       53.29      2.01 o 
   8  -2   5      182.61      161.31      3.95 o 
   9  -2   5       31.61       36.07      2.26 o 
  10  -2   5       40.29       37.58      3.20 o 
  11  -2   5        7.33        6.41      2.12 o 
  12  -2   5      200.10      219.92      7.00 o 
  -8  -1   5       84.00       91.92      3.47 o 
  -7  -1   5       16.62       22.71      1.87 o 
  -6  -1   5      139.92      127.30      4.34 o 
  -5  -1   5      455.66      436.01      6.94 o 
  -4  -1   5      172.43      141.76      3.06 o 
  -3  -1   5      200.44      237.20      3.41 o 
  -2  -1   5     1541.52     1663.44     17.61 o 
  -1  -1   5      416.47      450.12      7.08 o 
   0  -1   5      711.86      862.24      8.70 o 
   1  -1   5     1188.99     1160.99      8.89 o 
   2  -1   5       48.85       65.34      1.69 o 
   3  -1   5      580.55      653.75      9.14 o 
   4  -1   5     1608.54     1497.21     19.50 o 
   5  -1   5        4.87        4.14      0.70 o 
   6  -1   5       77.25      105.44      1.85 o 
   7  -1   5      242.11      193.07      2.79 o 
   8  -1   5       35.74       31.50      1.70 o 
   9  -1   5      124.56      114.12      3.45 o 
  10  -1   5        7.12        7.79      1.98 o 
  11  -1   5       84.67       92.86      4.40 o 
  12  -1   5       14.00       14.74      2.71 o 
  -8   0   5      229.21      226.72      4.57 o 
  -7   0   5       65.06       61.40      3.28 o 
  -6   0   5       47.79       34.70      1.99 o 
  -5   0   5      241.24      228.45      4.68 o 
  -4   0   5        8.93       12.37      1.28 o 
  -3   0   5       55.47       49.08      1.46 o 
  -2   0   5        2.53        4.09      1.29 o 
  -1   0   5      804.80      860.07     16.00 o 
   0   0   5       68.02       29.45      1.50 o 
   1   0   5        1.64       14.05      0.55 o 
   2   0   5      621.58      634.92      7.19 o 
   3   0   5      388.70      355.02      5.81 o 
   4   0   5      150.32       97.58      3.86 o 
   5   0   5       45.18       26.79      1.02 o 
   6   0   5      148.17      164.71      2.30 o 
   7   0   5      232.47      210.06      3.84 o 
   8   0   5       44.46       31.56      1.54 o 
   9   0   5       37.61       40.12      2.29 o 
  10   0   5       70.37       72.17      4.53 o 
  11   0   5        4.68        3.67      1.89 o 
  12   0   5        2.08        2.15      2.03 o 
  -8   1   5      171.63      167.12      4.51 o 
  -7   1   5        0.45        0.84      1.13 o 
  -6   1   5        0.99        0.72      0.81 o 
  -5   1   5       79.98       90.59      2.30 o 
  -4   1   5        0.10        0.75      0.67 o 
  -3   1   5       25.26       38.25      1.27 o 
  -2   1   5      922.67      901.96      9.05 o 
  -1   1   5       35.69       59.29      2.68 o 
   0   1   5      105.88      155.86      2.96 o 
   1   1   5      798.22      663.17      5.56 o 
   2   1   5       42.69       66.75      1.40 o 
   3   1   5      176.86      217.83      4.25 o 
   4   1   5       16.97        3.99      0.67 o 
   5   1   5     2426.51     2380.83     15.69 o 
   6   1   5       49.02       46.95      1.49 o 
   7   1   5      916.23     1066.31      9.89 o 
   8   1   5      309.88      294.43      4.77 o 
   9   1   5      305.12      309.75      5.81 o 
  10   1   5      128.80      126.99      3.98 o 
  11   1   5      132.87      138.17      4.35 o 
  12   1   5        0.77        1.84      2.86 o 
  -8   2   5        2.11        0.24      1.32 o 
  -7   2   5       37.00       33.85      2.24 o 
  -6   2   5       29.88       37.66      2.19 o 
  -5   2   5        1.75        0.76      0.79 o 
  -4   2   5      180.68      163.89      3.64 o 
  -3   2   5      300.56      246.42      3.15 o 
  -2   2   5        0.92        0.94      0.50 o 
  -1   2   5       11.15        2.51      0.41 o 
   0   2   5      204.06      197.22      2.31 o 
   1   2   5       28.66        9.03      0.54 o 
   2   2   5      684.30      707.38      6.73 o 
   3   2   5        1.28        2.90      0.60 o 
   4   2   5      354.13      295.17      3.52 o 
   5   2   5      546.66      647.90      5.60 o 
   6   2   5      153.14      163.09      2.41 o 
   7   2   5      732.91      726.81      8.76 o 
   8   2   5      294.90      324.27      5.63 o 
   9   2   5       21.95       21.79      2.57 o 
  10   2   5      740.17      735.01     10.63 o 
  11   2   5       89.52      100.12      6.69 o 
  12   2   5        1.47        1.99      2.05 o 
  -8   3   5      144.29      150.67      4.38 o 
  -7   3   5        4.15        8.33      1.47 o 
  -6   3   5       85.20       68.08      3.30 o 
  -5   3   5      539.63      571.18      8.48 o 
  -4   3   5      288.36      273.25      5.04 o 
  -3   3   5       32.19       55.67      1.75 o 
  -2   3   5     1448.01     1437.12     13.78 o 
  -1   3   5      867.22      802.24      7.00 o 
   0   3   5      830.25     1030.76      8.45 o 
   1   3   5      170.06      192.38      2.26 o 
   2   3   5       15.28        4.81      0.78 o 
   3   3   5      171.76      247.85      3.38 o 
   4   3   5       55.50       64.24      2.13 o 
   5   3   5      252.82      197.10      2.50 o 
   6   3   5       26.48       42.48      1.41 o 
   7   3   5       17.28       29.15      1.58 o 
   8   3   5      122.61       99.11      3.28 o 
   9   3   5        0.37       -0.76      1.48 o 
  10   3   5       16.10       15.73      2.78 o 
  11   3   5       66.44       53.52      3.69 o 
  12   3   5        3.46        7.98      2.79 o 
  -8   4   5       17.01       16.21      2.18 o 
  -7   4   5        3.46        2.33      1.32 o 
  -6   4   5      117.45      123.57      4.43 o 
  -5   4   5       71.03       64.08      2.74 o 
  -4   4   5      135.14      133.64      3.50 o 
  -3   4   5      131.83      105.03      2.41 o 
  -2   4   5      182.54      145.46      2.93 o 
  -1   4   5       44.18       56.74      1.60 o 
   0   4   5       31.04       38.65      1.19 o 
   1   4   5      292.70      222.36      2.63 o 
   2   4   5      687.88      778.40      8.34 o 
   3   4   5       14.57       10.64      1.28 o 
   4   4   5     1277.48     1293.04     12.69 o 
   5   4   5       67.57       64.05      2.93 o 
   6   4   5        2.86        2.68      0.94 o 
   7   4   5        6.23        3.42      1.07 o 
   8   4   5       24.34       21.89      2.24 o 
   9   4   5       23.12       20.91      2.45 o 
  10   4   5        0.55        4.08      1.91 o 
  11   4   5       95.02       96.15      4.60 o 
  12   4   5       52.64       52.03      4.04 o 
  -8   5   5      119.39      155.44      5.07 o 
  -7   5   5       64.49       78.44      3.59 o 
  -6   5   5       38.67       45.26      2.68 o 
  -5   5   5       94.57       79.82      3.73 o 
  -4   5   5       13.41       12.45      1.72 o 
  -3   5   5       63.63       56.63      2.09 o 
  -2   5   5       12.59       18.82      1.29 o 
  -1   5   5      518.10      458.30      5.92 o 
   0   5   5      246.39      237.90      3.71 o 
   1   5   5      302.87      324.73      4.05 o 
   2   5   5      955.47      967.78     11.97 o 
   3   5   5      950.26      975.53      9.33 o 
   4   5   5        1.00        0.39      0.69 o 
   5   5   5        9.73        7.35      1.09 o 
   6   5   5       54.86       53.14      2.18 o 
   7   5   5      502.78      484.86      6.87 o 
   8   5   5        8.02       12.00      2.00 o 
   9   5   5      240.01      239.58      6.42 o 
  10   5   5      289.66      298.54      7.62 o 
  11   5   5       46.84       54.86      3.94 o 
  -7   6   5       35.58       49.07      3.10 o 
  -6   6   5        0.41       -0.93      1.18 o 
  -5   6   5        7.60        8.74      1.58 o 
  -4   6   5       11.61       12.91      1.71 o 
  -3   6   5       82.40       80.10      2.57 o 
  -2   6   5      252.74      233.57      4.24 o 
  -1   6   5        7.19       11.35      1.52 o 
   0   6   5       66.49       64.05      2.01 o 
   1   6   5      275.70      274.47      4.53 o 
   2   6   5       55.69       62.26      1.93 o 
   3   6   5       58.45       65.69      2.30 o 
   4   6   5       79.14       84.74      2.21 o 
   5   6   5      387.05      357.34      5.74 o 
   6   6   5      517.13      536.16      7.33 o 
   7   6   5      332.86      335.68      6.71 o 
   8   6   5      827.20      821.27     13.30 o 
   9   6   5      474.22      489.87      9.92 o 
  10   6   5      482.16      465.88     10.56 o 
  11   6   5      200.77      214.19      6.94 o 
  -7   7   5       24.53       33.89      2.89 o 
  -6   7   5       39.42       34.65      2.71 o 
  -5   7   5      233.04      214.14      5.33 o 
  -4   7   5      194.66      196.78      5.87 o 
  -3   7   5     1196.39     1195.45     13.34 o 
  -2   7   5      117.25      123.32      3.21 o 
  -1   7   5      431.69      397.38      5.89 o 
   0   7   5      816.67      831.58      9.99 o 
   1   7   5      125.81      120.57      3.11 o 
   2   7   5      563.85      555.34      6.66 o 
   3   7   5      545.41      545.50      6.61 o 
   4   7   5       54.85       59.35      2.01 o 
   5   7   5       71.30       69.65      2.48 o 
   6   7   5      152.30      167.48      4.21 o 
   7   7   5      283.01      283.38      6.68 o 
   8   7   5      196.57      205.79      5.98 o 
   9   7   5      122.14      121.35      4.90 o 
  10   7   5        7.47        5.81      2.29 o 
  -6   8   5       31.07       27.82      2.99 o 
  -5   8   5      315.49      337.10      7.33 o 
  -4   8   5       28.96       24.70      2.18 o 
  -3   8   5      325.26      326.59      6.41 o 
  -2   8   5       69.58       63.89      4.21 o 
  -1   8   5        4.98        3.93      1.29 o 
   0   8   5       27.95       21.54      2.00 o 
   1   8   5        5.29        6.47      1.29 o 
   2   8   5       40.28       42.98      2.03 o 
   3   8   5      193.19      204.68      3.56 o 
   4   8   5       32.72       33.14      1.77 o 
   5   8   5      100.66      104.01      3.30 o 
   6   8   5        0.56        1.12      1.37 o 
   7   8   5        4.84        5.05      1.75 o 
   8   8   5       12.40       14.29      2.37 o 
   9   8   5        0.62        2.64      1.98 o 
  10   8   5       29.91       37.68      3.59 o 
  -5   9   5       21.72       18.67      3.23 o 
  -4   9   5       49.78       56.69      3.69 o 
  -3   9   5       78.64       84.01      4.21 o 
  -2   9   5       41.18       41.72      3.05 o 
  -1   9   5       58.07       52.14      3.95 o 
   0   9   5       16.02       18.34      1.88 o 
   1   9   5      831.63      829.50     10.21 o 
   2   9   5       56.03       52.85      2.41 o 
   3   9   5      475.70      477.96      8.00 o 
   4   9   5      374.39      376.01      8.34 o 
   5   9   5       18.65       17.54      2.60 o 
   6   9   5        0.71        1.83      2.57 o 
   7   9   5       30.20       31.76      2.85 o 
   8   9   5       30.83       28.25      3.49 o 
   9   9   5       17.55       16.64      3.39 o 
  -4  10   5        2.16        2.22      1.78 o 
  -3  10   5       58.10       54.15      3.73 o 
  -2  10   5        0.82        0.87      1.48 o 
  -1  10   5      116.51      119.21      4.12 o 
   0  10   5      106.34      109.16      3.92 o 
   1  10   5       31.90       32.02      3.06 o 
   2  10   5      520.66      543.69      9.04 o 
   3  10   5      147.08      143.27      4.35 o 
   4  10   5       40.14       29.50      2.32 o 
   5  10   5       13.38        8.61      3.47 o 
   6  10   5        0.71       -1.40      1.77 o 
   7  10   5       74.45       72.74      4.70 o 
   8  10   5        8.36       12.89      5.80 o 
  -3  11   5       25.20       30.22      3.20 o 
  -2  11   5      277.33      296.31      7.06 o 
  -1  11   5       13.02        9.97      1.89 o 
   0  11   5       68.03       63.15      5.65 o 
   1  11   5      214.23      236.38      5.22 o 
   2  11   5       44.68       39.57      3.66 o 
   3  11   5       31.83       34.05      7.75 o 
   4  11   5       57.51       62.93      6.95 o 
   5  11   5       22.31       19.61      2.78 o 
   6  11   5        0.15       -0.70      2.03 o 
   7  11   5        1.57        1.59      2.35 o 
  -1  12   5       94.88      102.11      5.31 o 
   0  12   5      114.10       93.89      5.44 o 
   1  12   5        4.77        2.25      3.98 o 
   2  12   5       70.37       78.63      5.42 o 
   3  12   5        1.27        2.52      2.24 o 
   4  12   5        0.67        1.15      2.86 o 
  -1 -11   6        3.74        6.80      2.64 o 
   0 -11   6      285.85      308.32     24.13 o 
   1 -11   6       45.64       38.07      4.27 o 
   2 -11   6      396.37      428.80     18.48 o 
   3 -11   6      211.83      185.99     11.80 o 
   4 -11   6      104.94      101.31      8.92 o 
   5 -11   6       59.32       68.08      7.99 o 
  -3 -10   6       56.57       60.86      5.29 o 
  -2 -10   6       38.61       38.93      5.10 o 
  -1 -10   6       17.62       24.46      3.53 o 
   0 -10   6       52.97       45.32      4.27 o 
   1 -10   6      224.00      234.16     11.70 o 
   2 -10   6      295.09      324.03     10.17 o 
   3 -10   6        3.40        2.53      2.14 o 
   4 -10   6      241.48      267.25     13.63 o 
   5 -10   6       38.30       41.79      3.09 o 
   6 -10   6        0.09        2.36      2.05 o 
   7 -10   6        8.71        8.95      2.49 o 
  -4  -9   6       63.34       54.32      3.93 o 
  -3  -9   6        3.11        2.55      1.68 o 
  -2  -9   6        5.28        7.48      2.84 o 
  -1  -9   6       19.86       24.34      3.27 o 
   0  -9   6      298.36      275.51      8.76 o 
   1  -9   6       30.74       36.17      3.70 o 
   2  -9   6       20.88       14.33      2.73 o 
   3  -9   6      246.49      254.19      8.53 o 
   4  -9   6        0.20        1.19      2.10 o 
   5  -9   6       68.62       61.69      3.50 o 
   6  -9   6      161.85      174.79      6.09 o 
   7  -9   6      180.56      202.95      7.02 o 
   8  -9   6       13.20       17.80      4.98 o 
  -5  -8   6       65.70       59.15      4.54 o 
  -4  -8   6       37.53       43.49      3.27 o 
  -3  -8   6        0.01        1.66      1.49 o 
  -2  -8   6      153.18      135.22      7.70 o 
  -1  -8   6      111.46      117.24      5.77 o 
   0  -8   6       26.69       19.89      2.79 o 
   1  -8   6       53.74       52.94      3.87 o 
   2  -8   6       18.65       19.67      2.77 o 
   3  -8   6       14.00       12.59      2.98 o 
   4  -8   6      170.84      177.79      6.75 o 
   5  -8   6       79.23       75.01      5.53 o 
   6  -8   6        2.12        1.61      1.67 o 
   7  -8   6      100.03      103.39      4.83 o 
   8  -8   6        0.56       -0.94      1.89 o 
   9  -8   6       17.78       19.74      2.76 o 
  -6  -7   6      161.08      166.58      5.23 o 
  -5  -7   6       20.28       27.23      2.42 o 
  -4  -7   6        8.29        4.77      1.61 o 
  -3  -7   6      293.47      288.97      6.09 o 
  -2  -7   6       14.48       14.70      2.24 o 
  -1  -7   6       43.38       43.50      4.34 o 
   0  -7   6      179.76      173.21      6.15 o 
   1  -7   6      315.73      282.20      7.98 o 
   2  -7   6       38.84       45.85      3.48 o 
   3  -7   6       64.42       57.73      3.78 o 
   4  -7   6       47.89       45.58      3.51 o 
   5  -7   6      107.97      115.42      3.65 o 
   6  -7   6        0.09        2.72      1.39 o 
   7  -7   6       87.17      101.34      4.70 o 
   8  -7   6        7.73        6.92      1.70 o 
   9  -7   6       19.66       20.73      2.29 o 
  10  -7   6        1.04        1.33      1.66 o 
  -6  -6   6        0.72        0.13      1.29 o 
  -5  -6   6        2.48        1.89      1.29 o 
  -4  -6   6       39.62       44.39      2.61 o 
  -3  -6   6      116.28      109.37      3.57 o 
  -2  -6   6      110.97       94.29      3.18 o 
  -1  -6   6       12.23       13.89      1.74 o 
   0  -6   6      800.86      759.13     11.30 o 
   1  -6   6        0.25        0.48      1.37 o 
   2  -6   6     1261.98     1246.87     20.62 o 
   3  -6   6      416.72      380.04     12.56 o 
   4  -6   6      333.10      364.23     17.39 o 
   5  -6   6     1009.55     1010.84     13.91 o 
   6  -6   6      611.11      626.98      8.84 o 
   7  -6   6      300.01      277.09      6.29 o 
   8  -6   6      102.46       98.04      3.51 o 
   9  -6   6      196.66      204.87      6.20 o 
  10  -6   6       15.74       31.51      2.66 o 
  11  -6   6      181.20      227.82      7.87 o 
  -7  -5   6       93.01       72.65      3.68 o 
  -6  -5   6       58.57       62.07      4.50 o 
  -5  -5   6       44.00       43.07      2.60 o 
  -4  -5   6        2.73        2.64      1.08 o 
  -3  -5   6      150.40      136.60      3.90 o 
  -2  -5   6      203.39      205.41      4.47 o 
  -1  -5   6        9.95       13.25      2.51 o 
   0  -5   6      223.14      197.71      4.57 o 
   1  -5   6      132.55      120.95      4.64 o 
   2  -5   6       38.35       41.89      3.54 o 
   3  -5   6      131.60      138.72      4.91 o 
   4  -5   6      123.54      124.34      3.89 o 
   5  -5   6     2033.13     2063.85     21.48 o 
   6  -5   6      141.17      129.21      3.39 o 
   7  -5   6      420.24      396.34      6.66 o 
   8  -5   6       24.00       27.63      2.10 o 
   9  -5   6      126.87      136.20      4.18 o 
  10  -5   6       17.11       21.23      2.29 o 
  11  -5   6        0.99        4.47      2.14 o 
  -7  -4   6      142.93      165.39      5.02 o 
  -6  -4   6      114.47      129.63      4.20 o 
  -5  -4   6       79.77       74.99      3.13 o 
  -4  -4   6        1.35        1.21      1.03 o 
  -3  -4   6      273.46      281.01      5.32 o 
  -2  -4   6      233.65      228.32      4.52 o 
  -1  -4   6      244.64      256.67      6.10 o 
   0  -4   6      329.20      249.90      4.93 o 
   1  -4   6       10.41        2.52      0.87 o 
   2  -4   6        0.19        0.75      0.75 o 
   3  -4   6      456.01      414.23      6.77 o 
   4  -4   6       50.55       36.51      2.06 o 
   5  -4   6     1216.06     1160.00     12.95 o 
   6  -4   6       86.37       81.35      2.63 o 
   7  -4   6       62.41       65.87      2.36 o 
   8  -4   6        7.83        4.66      1.30 o 
   9  -4   6       31.39       27.69      2.38 o 
  10  -4   6       22.06       27.77      2.41 o 
  11  -4   6        5.66        2.79      1.95 o 
  -7  -3   6       10.26        5.99      1.63 o 
  -6  -3   6      131.18      135.24      4.16 o 
  -5  -3   6       26.14       25.48      2.56 o 
  -4  -3   6      204.60      178.92      4.20 o 
  -3  -3   6      264.47      256.77      4.37 o 
  -2  -3   6      261.97      218.40      4.19 o 
  -1  -3   6     1873.72     1771.31     14.62 o 
   0  -3   6      164.26      106.62      1.93 o 
   1  -3   6      171.34      133.82      2.35 o 
   2  -3   6       29.73       34.23      1.42 o 
   3  -3   6      114.99       93.97      3.42 o 
   4  -3   6      235.60      202.22      4.32 o 
   5  -3   6      189.60      216.75      3.70 o 
   6  -3   6       49.29       60.59      3.30 o 
   7  -3   6       69.29       76.94      2.64 o 
   8  -3   6       10.98        6.28      1.04 o 
   9  -3   6       50.72       43.63      2.50 o 
  10  -3   6       46.18       43.28      3.94 o 
  11  -3   6       22.05       25.85      3.61 o 
  12  -3   6       69.08       65.71      6.49 o 
  -8  -2   6      142.29      160.44      5.67 o 
  -7  -2   6       15.09       13.30      2.60 o 
  -6  -2   6       45.04       56.45      3.87 o 
  -5  -2   6      121.51      106.37      3.36 o 
  -4  -2   6       10.81        6.70      1.13 o 
  -3  -2   6       76.49       75.18      2.05 o 
  -2  -2   6       29.45       33.86      1.34 o 
  -1  -2   6      144.53      151.65      2.52 o 
   0  -2   6      309.61      221.34      2.97 o 
   1  -2   6        4.25        1.37      0.40 o 
   2  -2   6      311.92      402.82      5.16 o 
   3  -2   6      397.51      333.52      6.94 o 
   4  -2   6      633.28      622.30      8.84 o 
   5  -2   6      182.60      251.32      4.47 o 
   6  -2   6      271.20      289.08      4.36 o 
   7  -2   6      773.80      824.54      8.56 o 
   8  -2   6      315.24      324.53      4.75 o 
   9  -2   6       20.70       23.73      2.34 o 
  10  -2   6      366.24      333.75      7.71 o 
  11  -2   6      133.66      134.44      5.14 o 
  12  -2   6       19.76       15.27      2.83 o 
  -8  -1   6        5.50        4.36      1.61 o 
  -7  -1   6      125.61      141.07      4.36 o 
  -6  -1   6       40.78       45.31      3.98 o 
  -5  -1   6       53.33       64.01      3.14 o 
  -4  -1   6        4.37        1.91      1.35 o 
  -3  -1   6       38.44       48.89      2.01 o 
  -2  -1   6      398.70      342.70      4.18 o 
  -1  -1   6      740.08      746.19     10.72 o 
   0  -1   6        6.18       12.86      0.93 o 
   1  -1   6      382.11      347.99      3.45 o 
   2  -1   6      340.31      395.53      4.60 o 
   3  -1   6       27.91       15.43      0.92 o 
   4  -1   6       97.30       78.45      6.77 o 
   5  -1   6      304.28      279.14      3.74 o 
   6  -1   6     1062.49     1111.04     10.26 o 
   7  -1   6       49.19       52.48      2.05 o 
   8  -1   6      171.46      171.89      3.85 o 
   9  -1   6      164.86      155.19      4.68 o 
  10  -1   6        1.34        0.09      1.75 o 
  11  -1   6        6.44        5.61      1.99 o 
  12  -1   6       43.58       35.05      3.38 o 
  -8   0   6       80.49       79.76      2.93 o 
  -7   0   6        1.27        2.50      1.01 o 
  -6   0   6       75.83       99.59      3.43 o 
  -5   0   6       16.72        9.06      1.56 o 
  -4   0   6       82.24       67.60      2.63 o 
  -3   0   6      505.05      456.79      6.82 o 
  -2   0   6        1.77        0.82      0.85 o 
  -1   0   6        7.49       10.72      1.24 o 
   0   0   6       64.35       59.97      1.90 o 
   1   0   6        9.77       27.48      0.80 o 
   2   0   6      346.00      354.04      4.68 o 
   3   0   6     1093.72     1161.72     12.49 o 
   4   0   6      874.42      816.58     13.39 o 
   5   0   6      791.51      765.54     11.21 o 
   6   0   6      127.20      134.05      2.40 o 
   7   0   6      589.98      526.80      6.47 o 
   8   0   6      129.20      144.87      3.57 o 
   9   0   6       12.55       13.34      1.85 o 
  10   0   6      123.19      114.94      4.28 o 
  11   0   6       43.70       39.78      3.17 o 
  12   0   6       78.79       79.59      5.62 o 
  -8   1   6      133.00      131.90      4.54 o 
  -7   1   6      441.59      472.71      9.41 o 
  -6   1   6        0.74        1.21      1.18 o 
  -5   1   6      397.08      374.16      5.92 o 
  -4   1   6      328.52      338.89      6.28 o 
  -3   1   6        9.42        5.55      1.00 o 
  -2   1   6      158.29      116.44      3.45 o 
  -1   1   6        1.28        2.38      0.86 o 
   0   1   6      641.45      637.61      8.15 o 
   1   1   6       79.28       70.50      1.27 o 
   2   1   6        3.98        2.77      0.67 o 
   3   1   6      233.19      209.64      2.91 o 
   4   1   6      103.28      125.98      2.54 o 
   5   1   6       22.98       18.06      1.10 o 
   6   1   6      976.56      992.11      9.20 o 
   7   1   6      258.85      265.81      3.82 o 
   8   1   6        8.07        6.17      0.98 o 
   9   1   6       47.70       48.03      3.45 o 
  10   1   6      303.23      320.96      7.27 o 
  11   1   6       60.03       57.51      4.50 o 
  12   1   6       65.67       75.58      5.49 o 
  -8   2   6      169.04      184.10      7.00 o 
  -7   2   6      103.94       94.28      6.65 o 
  -6   2   6      197.35      218.86      5.71 o 
  -5   2   6      421.26      388.24      7.32 o 
  -4   2   6        3.61        5.00      1.03 o 
  -3   2   6      613.39      591.62      8.32 o 
  -2   2   6      291.18      297.33      3.44 o 
  -1   2   6      402.62      398.35      5.25 o 
   0   2   6      145.20      199.60      2.42 o 
   1   2   6     1272.02     1196.51      8.95 o 
   2   2   6      563.54      670.36      6.60 o 
   3   2   6      486.45      554.46      7.07 o 
   4   2   6     1297.50     1353.41     11.81 o 
   5   2   6      447.70      494.23      5.72 o 
   6   2   6       11.10       16.26      1.01 o 
   7   2   6       30.09       34.72      1.55 o 
   8   2   6      126.03      125.15      3.12 o 
   9   2   6      113.60      113.03      4.06 o 
  10   2   6      181.98      169.21      5.38 o 
  11   2   6      104.12      113.54      5.98 o 
  12   2   6       28.16       38.34      4.41 o 
  -7   3   6       64.41       70.07      4.27 o 
  -6   3   6        9.81       15.58      1.95 o 
  -5   3   6       60.62       55.68      2.60 o 
  -4   3   6      241.91      237.91      6.19 o 
  -3   3   6      186.72      182.73      3.48 o 
  -2   3   6       50.80       59.54      1.61 o 
  -1   3   6       50.72       44.07      1.52 o 
   0   3   6     1643.70     1622.06     13.41 o 
   1   3   6        1.52        1.05      0.40 o 
   2   3   6      633.16      640.31      6.29 o 
   3   3   6      820.25      851.45     11.80 o 
   4   3   6       22.05       30.57      1.42 o 
   5   3   6       66.60       64.54      2.10 o 
   6   3   6        1.25        0.33      0.78 o 
   7   3   6      472.62      514.44      6.80 o 
   8   3   6      119.26      115.94      3.08 o 
   9   3   6        5.22        5.76      2.62 o 
  10   3   6      321.41      341.70     10.66 o 
  11   3   6        1.58        3.62      2.05 o 
  12   3   6        5.08        5.00      3.03 o 
  -7   4   6       51.01       52.37      3.10 o 
  -6   4   6       26.36       31.32      2.61 o 
  -5   4   6       15.79       24.29      1.96 o 
  -4   4   6       68.70       58.34      2.52 o 
  -3   4   6        0.00        1.83      0.74 o 
  -2   4   6      324.96      315.27      5.95 o 
  -1   4   6      333.26      352.86      4.90 o 
   0   4   6       50.21       48.34      1.63 o 
   1   4   6      408.60      391.43      4.50 o 
   2   4   6      324.07      376.31      5.71 o 
   3   4   6      129.57      136.79      2.82 o 
   4   4   6      334.65      360.50      5.52 o 
   5   4   6      502.04      487.59      7.32 o 
   6   4   6      732.71      749.87      8.74 o 
   7   4   6       60.42       40.30      2.19 o 
   8   4   6      175.81      200.02      6.02 o 
   9   4   6      515.78      498.03      9.47 o 
  10   4   6      106.23      107.29      4.49 o 
  11   4   6      366.94      365.00      8.74 o 
  12   4   6       74.30       74.33      4.53 o 
  -7   5   6        3.08        3.66      1.52 o 
  -6   5   6      250.28      258.39      5.95 o 
  -5   5   6        3.33        2.97      1.11 o 
  -4   5   6      214.09      227.73      4.96 o 
  -3   5   6      303.44      269.98      4.92 o 
  -2   5   6      121.79      125.84      2.97 o 
  -1   5   6        4.53        8.02      0.98 o 
   0   5   6       41.62       40.54      1.60 o 
   1   5   6       49.26       37.23      2.42 o 
   2   5   6       25.09       24.48      1.37 o 
   3   5   6        6.95       10.50      1.34 o 
   4   5   6      359.74      340.60      5.94 o 
   5   5   6      368.92      361.59      7.36 o 
   6   5   6       57.19       55.61      2.17 o 
   7   5   6      245.72      252.22      4.62 o 
   8   5   6        7.52        4.69      1.70 o 
   9   5   6       25.40       25.61      2.61 o 
  10   5   6        7.74        8.56      2.19 o 
  11   5   6        2.58        3.50      2.14 o 
  -6   6   6        4.12        2.25      1.33 o 
  -5   6   6      442.64      482.80      9.71 o 
  -4   6   6      752.37      732.10     10.92 o 
  -3   6   6        5.61        8.21      1.33 o 
  -2   6   6      360.82      348.20      5.52 o 
  -1   6   6        0.11        1.00      0.76 o 
   0   6   6      427.58      445.90      6.40 o 
   1   6   6       18.19       20.57      1.49 o 
   2   6   6        3.13        4.20      0.94 o 
   3   6   6     3340.95     3416.78     30.97 o 
   4   6   6      487.42      530.58      7.19 o 
   5   6   6     2401.71     2509.11     23.56 o 
   6   6   6       44.21       32.48      1.82 o 
   7   6   6       21.13       26.01      2.18 o 
   8   6   6      184.97      182.30      6.31 o 
   9   6   6      118.08      123.77      4.71 o 
  10   6   6        5.59       10.07      2.30 o 
  11   6   6       60.66       51.81      5.42 o 
  -6   7   6      114.42      110.18      4.26 o 
  -5   7   6        5.90        1.93      1.53 o 
  -4   7   6      303.87      286.08      7.29 o 
  -3   7   6        0.44        0.55      0.95 o 
  -2   7   6        3.32        4.18      1.43 o 
  -1   7   6      299.31      299.43      7.08 o 
   0   7   6       40.96       39.71      2.22 o 
   1   7   6      535.22      530.38      8.00 o 
   2   7   6      424.38      426.05      8.16 o 
   3   7   6      519.92      495.54      8.07 o 
   4   7   6      593.81      606.56      8.84 o 
   5   7   6      246.15      228.67      4.45 o 
   6   7   6       17.11       15.67      1.67 o 
   7   7   6       30.27       30.93      2.57 o 
   8   7   6       45.77       40.44      3.02 o 
   9   7   6        1.63        2.21      1.92 o 
  10   7   6       49.59       41.18      3.51 o 
  -5   8   6        9.99        4.60      1.88 o 
  -4   8   6      320.90      331.06      8.51 o 
  -3   8   6      501.56      538.02     10.39 o 
  -2   8   6      220.78      233.40      6.18 o 
  -1   8   6      198.91      204.60      5.62 o 
   0   8   6       60.06       74.70      3.00 o 
   1   8   6        0.01        1.52      0.99 o 
   2   8   6       76.85       83.56      4.60 o 
   3   8   6      261.61      270.41      5.54 o 
   4   8   6       38.56       44.37      2.47 o 
   5   8   6        2.51        1.59      1.03 o 
   6   8   6       36.17       35.33      2.81 o 
   7   8   6      277.17      286.83      6.80 o 
   8   8   6       40.77       44.06      3.16 o 
   9   8   6       53.69       51.59      5.78 o 
  10   8   6      152.75      173.42      6.13 o 
  -4   9   6       87.15       92.60      5.54 o 
  -3   9   6        8.11        5.56      1.79 o 
  -2   9   6      441.51      446.76      9.41 o 
  -1   9   6        8.66        8.33      1.57 o 
   0   9   6       35.47       33.48      2.37 o 
   1   9   6       79.27       88.55      3.33 o 
   2   9   6       39.54       41.67      3.94 o 
   3   9   6        2.02        1.86      1.32 o 
   4   9   6        8.13        5.48      1.51 o 
   5   9   6       41.50       35.73      2.98 o 
   6   9   6      164.19      163.82      4.86 o 
   7   9   6        0.85        1.82      1.66 o 
   8   9   6      131.66      120.52      4.79 o 
   9   9   6       69.95       92.58      4.62 o 
  -3  10   6      229.79      236.37      7.10 o 
  -2  10   6        0.41        1.52      1.41 o 
  -1  10   6       23.91       22.43      2.26 o 
   0  10   6        1.76        2.24      1.35 o 
   1  10   6        4.39        2.86      1.95 o 
   2  10   6       16.74       16.74      2.39 o 
   3  10   6        1.61        1.79      1.42 o 
   4  10   6      123.28      116.44      4.10 o 
   5  10   6       61.96       62.58      4.96 o 
   6  10   6       12.78       11.70      3.17 o 
   7  10   6       41.84       43.21      5.14 o 
   8  10   6       21.53       20.16      3.20 o 
  -2  11   6       65.06       60.59      3.59 o 
  -1  11   6        1.13        1.43      1.44 o 
   0  11   6       66.34       74.86      5.92 o 
   1  11   6        1.18        0.03      1.62 o 
   2  11   6      160.47      148.20      4.78 o 
   3  11   6      167.05      184.52      8.59 o 
   4  11   6      123.08      104.14      6.03 o 
   5  11   6      144.45      129.11      9.41 o 
   6  11   6      101.54      121.47      9.34 o 
   1  12   6        8.87       13.67      2.67 o 
   2  12   6       23.91       25.92      3.97 o 
   3  12   6        7.25        4.41      2.82 o 
   4  12   6      148.40      154.19     10.62 o 
   1 -11   7       93.68       84.78      5.90 o 
   2 -11   7       65.80       83.22      5.91 o 
   3 -11   7       92.81       99.74      9.45 o 
   4 -11   7       71.65       82.69      8.65 o 
  -2 -10   7        1.28        2.59      2.23 o 
  -1 -10   7      230.89      226.91      8.68 o 
   0 -10   7       44.93       37.95      7.18 o 
   1 -10   7        9.90        9.67      2.78 o 
   2 -10   7       63.85       63.57      5.58 o 
   3 -10   7        4.59        2.65      2.30 o 
   4 -10   7       18.93       24.26      3.62 o 
   5 -10   7      105.12       98.63      8.54 o 
   6 -10   7       70.79       69.35      7.75 o 
   7 -10   7        1.56       -0.07      3.05 o 
  -3  -9   7      147.49      158.81      9.11 o 
  -2  -9   7       68.57       61.99      4.77 o 
  -1  -9   7       19.36       17.24      6.36 o 
   0  -9   7       50.46       57.67      4.40 o 
   1  -9   7       33.43       30.38      3.51 o 
   2  -9   7      188.80      176.96     15.46 o 
   3  -9   7        0.00       -0.48      1.71 o 
   4  -9   7        5.62        3.76      2.20 o 
   5  -9   7       83.32       78.01      5.23 o 
   6  -9   7        0.08        1.42      2.74 o 
   7  -9   7       28.22       20.71      2.65 o 
   8  -9   7      148.42      143.39      8.84 o 
  -4  -8   7       57.14       65.62      8.32 o 
  -3  -8   7        0.73        3.00      2.39 o 
  -2  -8   7        0.21       -1.00      1.60 o 
  -1  -8   7      155.41      154.07      6.33 o 
   0  -8   7       24.25       31.00      5.27 o 
   1  -8   7       56.87       51.29      3.94 o 
   2  -8   7       13.88       19.64      2.86 o 
   3  -8   7      148.73      143.21     15.64 o 
   4  -8   7      157.28      170.71      6.80 o 
   5  -8   7        8.17        4.97      3.56 o 
   6  -8   7      182.42      184.13      7.27 o 
   7  -8   7      137.19      137.43      7.64 o 
   8  -8   7       78.73       91.35      4.12 o 
   9  -8   7      163.41      186.18      5.89 o 
  -5  -7   7       33.01       30.61      2.93 o 
  -4  -7   7       98.69      100.56      3.87 o 
  -3  -7   7       31.82       29.08      3.27 o 
  -2  -7   7       24.24       30.42      3.35 o 
  -1  -7   7       14.88       23.03      2.77 o 
   0  -7   7       45.90       39.47      4.90 o 
   1  -7   7       26.33       17.89      2.51 o 
   2  -7   7       55.27       69.96      6.24 o 
   3  -7   7        0.82       -0.62      1.31 o 
   4  -7   7       15.62       16.59      5.72 o 
   5  -7   7       91.28       88.85      4.75 o 
   6  -7   7       57.90       59.41      4.24 o 
   7  -7   7        6.15        4.97      1.82 o 
   8  -7   7       86.47       85.79      6.98 o 
   9  -7   7      322.44      304.22      7.43 o 
  10  -7   7      193.20      182.31      5.91 o 
  -5  -6   7       70.18       67.82      3.56 o 
  -4  -6   7       78.54       79.58      3.41 o 
  -3  -6   7       35.81       37.03      2.79 o 
  -2  -6   7       35.95       41.39      2.40 o 
  -1  -6   7       18.39       23.44      2.09 o 
   0  -6   7      110.91      128.23      7.35 o 
   1  -6   7      510.21      443.75     10.09 o 
   2  -6   7      131.99      106.29      4.61 o 
   3  -6   7      444.16      417.54      9.76 o 
   4  -6   7      170.16      184.64      6.22 o 
   5  -6   7        5.52        5.37      1.84 o 
   6  -6   7      620.06      622.48     13.29 o 
   7  -6   7       27.93       27.58      1.97 o 
   8  -6   7      219.57      227.59      5.15 o 
   9  -6   7       52.74       47.52      2.81 o 
  10  -6   7      108.45       95.08      4.55 o 
  11  -6   7      237.28      285.84      7.88 o 
  -6  -5   7       28.27       31.66      2.58 o 
  -5  -5   7        0.37        0.51      1.15 o 
  -4  -5   7      117.53      134.16      4.09 o 
  -3  -5   7       11.76        9.28      1.46 o 
  -2  -5   7       24.66       24.45      1.86 o 
  -1  -5   7      407.48      416.81      6.68 o 
   0  -5   7        2.91        4.96      1.18 o 
   1  -5   7      147.60      146.03      5.02 o 
   2  -5   7       62.30       58.17      3.34 o 
   3  -5   7       42.13       36.05      2.79 o 
   4  -5   7       39.01       34.84      2.85 o 
   5  -5   7      100.63      105.74      3.65 o 
   6  -5   7        4.82        4.20      1.32 o 
   7  -5   7       17.80       17.01      1.61 o 
   8  -5   7        1.67        2.36      1.26 o 
   9  -5   7      185.65      191.06      5.29 o 
  10  -5   7       36.08       40.78      3.25 o 
  11  -5   7       26.87       18.30      2.78 o 
  -6  -4   7        0.33        1.25      1.57 o 
  -5  -4   7      419.56      426.23      7.75 o 
  -4  -4   7       45.89       46.26      2.53 o 
  -3  -4   7      211.10      214.11      4.73 o 
  -2  -4   7      671.65      638.13      8.87 o 
  -1  -4   7       30.08       25.20      1.67 o 
   0  -4   7      859.18      871.96     13.18 o 
   1  -4   7      362.19      329.12      7.37 o 
   2  -4   7      243.72      232.78      6.09 o 
   3  -4   7      239.17      244.75      4.93 o 
   4  -4   7        7.40        7.42      1.30 o 
   5  -4   7      379.95      363.30      6.87 o 
   6  -4   7      141.17      123.61      3.29 o 
   7  -4   7      457.49      437.93      6.73 o 
   8  -4   7       55.33       62.64      2.40 o 
   9  -4   7       16.86       15.15      2.11 o 
  10  -4   7       13.40       21.62      2.56 o 
  11  -4   7      121.20      117.79      4.98 o 
  -7  -3   7      108.80       97.90      4.08 o 
  -6  -3   7       17.66       21.58      3.63 o 
  -5  -3   7        8.12        7.32      1.43 o 
  -4  -3   7      237.44      245.00      5.17 o 
  -3  -3   7       24.83       22.54      1.68 o 
  -2  -3   7      116.98      113.45      2.81 o 
  -1  -3   7     1338.62     1257.20     13.95 o 
   0  -3   7       35.81       29.39      1.54 o 
   1  -3   7       22.49       22.31      1.23 o 
   2  -3   7      434.30      370.46      6.02 o 
   3  -3   7      223.34      222.40      4.48 o 
   4  -3   7       19.25       15.58      1.90 o 
   5  -3   7       72.36       59.44      2.62 o 
   6  -3   7     1704.93     1629.66     17.23 o 
   7  -3   7        0.19        0.66      0.88 o 
   8  -3   7       55.24       38.47      2.02 o 
   9  -3   7       51.80       55.55      4.80 o 
  10  -3   7       29.31       33.80      2.84 o 
  11  -3   7       33.58       38.13      4.07 o 
  12  -3   7        6.84       10.54      2.55 o 
  -7  -2   7        1.15        2.20      1.44 o 
  -6  -2   7       75.70       73.06      3.34 o 
  -5  -2   7       46.40       48.85      2.34 o 
  -4  -2   7       24.29       27.42      1.71 o 
  -3  -2   7      209.61      220.82      4.01 o 
  -2  -2   7      155.50      133.52      2.62 o 
  -1  -2   7       26.02       28.16      1.01 o 
   0  -2   7      115.55      109.71      1.82 o 
   1  -2   7        1.79        1.40      0.42 o 
   2  -2   7       86.15       72.70      1.83 o 
   3  -2   7       47.55       42.94      1.78 o 
   4  -2   7      116.80      109.42      2.78 o 
   5  -2   7      642.59      628.60      8.40 o 
   6  -2   7      119.20      131.76      3.86 o 
   7  -2   7      434.50      417.79      5.84 o 
   8  -2   7        2.37        3.28      1.02 o 
   9  -2   7        5.24        3.11      1.52 o 
  10  -2   7      150.32      140.45      4.82 o 
  11  -2   7        5.48        2.33      1.89 o 
  12  -2   7      265.87      270.46      7.49 o 
  -7  -1   7      416.81      411.46     10.02 o 
  -6  -1   7        3.44        1.38      1.21 o 
  -5  -1   7        2.20        3.04      1.10 o 
  -4  -1   7      217.51      215.71      4.49 o 
  -3  -1   7        9.80        4.16      1.71 o 
  -2  -1   7      237.24      203.57      3.67 o 
  -1  -1   7      728.62      659.06      8.98 o 
   0  -1   7     1710.68     1681.82     16.14 o 
   1  -1   7       37.88       41.51      1.13 o 
   2  -1   7       80.00       75.57      1.93 o 
   3  -1   7      947.37     1011.95     10.08 o 
   4  -1   7       31.77       27.28      2.04 o 
   5  -1   7       88.33      106.81      3.49 o 
   6  -1   7     1025.93     1042.44     14.94 o 
   7  -1   7       16.02       11.27      1.19 o 
   8  -1   7       29.22       25.06      1.64 o 
   9  -1   7      151.92      142.89      4.45 o 
  10  -1   7      167.69      174.86      5.26 o 
  11  -1   7        4.41        7.46      2.09 o 
  12  -1   7       37.68       26.07      3.90 o 
  -7   0   7       17.92       27.04      2.01 o 
  -6   0   7       47.37       39.83      2.48 o 
  -5   0   7        1.23        1.97      1.10 o 
  -4   0   7       23.07       31.71      2.79 o 
  -3   0   7       29.03       27.75      2.18 o 
  -2   0   7       74.52       88.65      3.24 o 
  -1   0   7     1005.23      977.10     13.59 o 
   0   0   7       97.00      100.21      2.81 o 
   1   0   7     1223.44     1314.42     10.27 o 
   2   0   7        7.18        9.57      0.69 o 
   3   0   7      421.65      469.26      5.38 o 
   4   0   7       61.64       59.41      2.48 o 
   5   0   7      443.67      464.15      8.05 o 
   6   0   7      316.85      325.99      5.46 o 
   7   0   7       23.87       14.51      1.26 o 
   8   0   7       17.39       26.07      1.64 o 
   9   0   7      277.10      280.24      5.50 o 
  10   0   7        0.15       -0.77      1.39 o 
  11   0   7       43.86       40.59      5.73 o 
  12   0   7      105.43      122.82      6.43 o 
  -7   1   7       94.90      106.47      5.29 o 
  -6   1   7      166.05      180.04      5.24 o 
  -5   1   7      302.76      295.75      6.40 o 
  -4   1   7       57.36       42.07      1.80 o 
  -3   1   7     1131.16     1119.15     12.63 o 
  -2   1   7      610.32      620.31     16.83 o 
  -1   1   7     1004.97     1020.92     14.06 o 
   0   1   7     2672.80     2728.32     27.63 o 
   1   1   7      993.25      922.84      8.16 o 
   2   1   7      333.56      378.94      4.80 o 
   3   1   7      905.86      852.74      9.58 o 
   4   1   7      167.62      155.78      3.18 o 
   5   1   7      137.58      115.58      2.39 o 
   6   1   7        5.61        8.77      0.96 o 
   7   1   7      499.33      537.11      6.66 o 
   8   1   7      461.72      438.46      7.07 o 
   9   1   7        5.50        9.91      1.88 o 
  10   1   7      236.61      231.76      8.12 o 
  11   1   7       44.04       48.63      4.29 o 
  12   1   7       31.59       18.29      3.53 o 
  -7   2   7       38.55       43.91      3.18 o 
  -6   2   7      137.17      123.83      4.39 o 
  -5   2   7        7.14        5.25      1.41 o 
  -4   2   7       11.38       14.56      1.58 o 
  -3   2   7        0.01        1.30      0.85 o 
  -2   2   7      178.06      177.26      3.11 o 
  -1   2   7      732.16      699.47      9.21 o 
   0   2   7       21.29       19.60      1.00 o 
   1   2   7      108.50      139.73      2.68 o 
   2   2   7      160.14      142.99      2.25 o 
   3   2   7       16.43       10.09      1.02 o 
   4   2   7       23.41       14.07      1.22 o 
   5   2   7       76.59       97.67      2.74 o 
   6   2   7     1287.93     1204.14     14.03 o 
   7   2   7      433.89      439.96      5.89 o 
   8   2   7      145.29      161.67      5.51 o 
   9   2   7      301.59      318.31     12.30 o 
  10   2   7       35.65       34.91      3.50 o 
  11   2   7       11.30        8.41      2.86 o 
  12   2   7       16.55       14.35      3.38 o 
  -7   3   7        6.86        5.60      1.88 o 
  -6   3   7      101.90       90.85      3.55 o 
  -5   3   7       11.25       17.05      1.71 o 
  -4   3   7        0.29        0.63      0.83 o 
  -3   3   7      158.76      162.53      4.13 o 
  -2   3   7      181.25      165.24      3.19 o 
  -1   3   7       51.46       44.21      1.39 o 
   0   3   7      104.72      129.09      2.10 o 
   1   3   7       55.21       73.39      2.14 o 
   2   3   7       53.73       27.34      1.91 o 
   3   3   7      115.53      101.65      2.73 o 
   4   3   7       98.39       99.63      2.80 o 
   5   3   7      372.23      324.94      5.64 o 
   6   3   7        2.69        3.66      1.12 o 
   7   3   7      586.18      573.08      7.21 o 
   8   3   7       12.97       18.20      1.57 o 
   9   3   7       38.87       32.45      2.50 o 
  10   3   7        2.80        4.62      2.32 o 
  11   3   7        0.13        4.94      2.56 o 
  12   3   7       52.83       74.64      5.40 o 
  -6   4   7       43.55       49.41      2.88 o 
  -5   4   7       51.22       43.97      2.53 o 
  -4   4   7      199.95      208.65      4.70 o 
  -3   4   7       35.45       30.24      1.83 o 
  -2   4   7        0.13       -0.57      0.67 o 
  -1   4   7        2.92        7.78      0.95 o 
   0   4   7      372.05      327.15      4.39 o 
   1   4   7      523.15      516.31      9.83 o 
   2   4   7        0.96        2.17      0.81 o 
   3   4   7      380.02      361.88      5.90 o 
   4   4   7      109.10      116.54      3.20 o 
   5   4   7       66.18       74.87      2.70 o 
   6   4   7       29.67       26.05      2.78 o 
   7   4   7       17.45       21.55      1.50 o 
   8   4   7      120.70      115.97      3.15 o 
   9   4   7        2.99        4.13      1.65 o 
  10   4   7       19.04       16.56      2.37 o 
  11   4   7      306.99      321.40      9.86 o 
  12   4   7       19.86       30.86      9.24 o 
  -6   5   7       88.19       87.86      4.71 o 
  -5   5   7       13.17       16.74      3.16 o 
  -4   5   7        0.08        0.85      1.02 o 
  -3   5   7       15.49       19.14      2.74 o 
  -2   5   7       18.26       21.71      1.64 o 
  -1   5   7     1413.27     1335.60     15.59 o 
   0   5   7       17.21       12.11      1.21 o 
   1   5   7     1624.72     1581.95     17.69 o 
   2   5   7      292.97      236.62      4.75 o 
   3   5   7      187.83      176.49      4.10 o 
   4   5   7      558.69      525.49      8.21 o 
   5   5   7       51.40       44.24      2.34 o 
   6   5   7       27.58       24.26      2.00 o 
   7   5   7        4.62        5.14      1.12 o 
   8   5   7       79.57       88.65      2.88 o 
   9   5   7       50.41       54.43      3.22 o 
  10   5   7        6.50        6.98      2.10 o 
  11   5   7       76.47       70.60      4.23 o 
  -6   6   7       22.77       25.01      2.48 o 
  -5   6   7        0.23        2.69      1.34 o 
  -4   6   7       23.62       28.54      2.20 o 
  -3   6   7        5.83        9.85      2.39 o 
  -2   6   7      197.57      185.17      5.08 o 
  -1   6   7      100.94      109.29      3.75 o 
   0   6   7      312.20      297.14      5.55 o 
   1   6   7      257.15      253.01      5.12 o 
   2   6   7       65.06       77.52      3.21 o 
   3   6   7       53.35       40.44      2.52 o 
   4   6   7      308.98      323.79      6.86 o 
   5   6   7      391.79      382.10      7.71 o 
   6   6   7        9.41        3.99      2.45 o 
   7   6   7      402.64      420.25      6.99 o 
   8   6   7      336.83      332.99      9.28 o 
   9   6   7      136.05      136.02      4.81 o 
  10   6   7      142.18      155.39      5.43 o 
  11   6   7      244.59      257.08      7.35 o 
  -5   7   7       14.45       18.94      2.52 o 
  -4   7   7       15.00       16.14      2.30 o 
  -3   7   7        4.92        4.95      1.58 o 
  -2   7   7       86.87       90.21      3.79 o 
  -1   7   7      181.95      170.69      5.16 o 
   0   7   7        0.05        0.99      0.99 o 
   1   7   7       32.01       32.77      2.44 o 
   2   7   7       81.78       80.77      3.48 o 
   3   7   7       38.98       36.14      3.80 o 
   4   7   7        1.60        1.04      1.39 o 
   5   7   7       32.68       28.84      2.50 o 
   6   7   7      107.92      107.23      4.29 o 
   7   7   7       36.79       33.16      3.73 o 
   8   7   7       12.23        9.88      1.95 o 
   9   7   7       71.56       81.98      4.03 o 
  10   7   7        0.01        0.80      1.93 o 
  -4   8   7       66.32       67.99      4.00 o 
  -3   8   7      113.52       99.39      4.38 o 
  -2   8   7       72.50       81.64      4.33 o 
  -1   8   7        1.96        4.69      1.35 o 
   0   8   7        1.44        1.31      1.06 o 
   1   8   7       55.21       49.50      3.06 o 
   2   8   7       46.50       51.24      3.16 o 
   3   8   7       11.27        4.01      1.51 o 
   4   8   7       78.19       85.79      7.78 o 
   5   8   7       96.47      104.87      4.70 o 
   6   8   7       74.63       68.64      3.81 o 
   7   8   7       17.03       21.60      2.08 o 
   8   8   7       38.44       42.74      2.97 o 
   9   8   7        0.83        0.23      1.89 o 
  10   8   7       22.43       26.54      3.13 o 
  -3   9   7      334.87      322.77      8.19 o 
  -2   9   7        0.49        1.22      1.51 o 
  -1   9   7      140.15      168.82      6.04 o 
   0   9   7       19.95       16.22      2.35 o 
   1   9   7       47.37       50.58      3.30 o 
   2   9   7       27.30       27.27      3.30 o 
   3   9   7       49.58       63.88      3.67 o 
   4   9   7      109.82       89.24      3.52 o 
   5   9   7       19.68       16.93      5.42 o 
   6   9   7       36.81       38.36      3.28 o 
   7   9   7        5.12        6.57      2.51 o 
   8   9   7      159.24      167.91      5.32 o 
   9   9   7      109.49      117.36      4.88 o 
  -2  10   7       15.99       10.25      2.50 o 
  -1  10   7        8.66        8.85      2.14 o 
   0  10   7        8.30        3.89      2.74 o 
   1  10   7       68.65       71.30      4.89 o 
   2  10   7       20.21       26.96      2.91 o 
   3  10   7       84.01       69.26      4.03 o 
   4  10   7       40.17       42.25      2.89 o 
   5  10   7       47.67       54.09      3.78 o 
   6  10   7        5.34        9.11      2.75 o 
   7  10   7       10.20        3.26      2.62 o 
   0  11   7       29.30       30.42      3.26 o 
   1  11   7      157.64      147.15      5.79 o 
   2  11   7       11.12       10.65      2.41 o 
   3  11   7      271.69      296.36      8.15 o 
   4  11   7       23.07       20.46      2.51 o 
   5  11   7        4.15        1.77      2.42 o 
   6  11   7        3.88        1.69      2.33 o 
   0 -10   8        4.83       10.68      2.80 o 
   1 -10   8      186.14      223.05     13.45 o 
   2 -10   8        2.52       -0.18      1.95 o 
   3 -10   8      203.47      220.20      8.66 o 
   4 -10   8      165.45      168.64      7.65 o 
   5 -10   8        2.54       -0.95      2.72 o 
   6 -10   8       62.99       49.87      6.88 o 
  -2  -9   8       14.47       15.92      3.19 o 
  -1  -9   8       10.05        7.59      4.74 o 
   0  -9   8        8.95        6.95      2.57 o 
   1  -9   8       10.46       13.51      2.79 o 
   2  -9   8      301.26      322.74      9.93 o 
   3  -9   8       24.47       13.06      2.75 o 
   4  -9   8       51.78       63.06      4.82 o 
   5  -9   8       72.19       65.42      4.97 o 
   6  -9   8       63.04       60.69      6.99 o 
   7  -9   8        0.69        2.19      3.25 o 
   8  -9   8       44.27       45.49      6.73 o 
  -3  -8   8        5.92        7.70      2.57 o 
  -2  -8   8       22.13       29.15      5.79 o 
  -1  -8   8      115.46      127.63      6.72 o 
   0  -8   8        0.32        1.74      1.82 o 
   1  -8   8       34.79       32.01      3.36 o 
   2  -8   8        1.59        2.60      1.76 o 
   3  -8   8        2.93        5.36      2.09 o 
   4  -8   8      115.86      125.88      9.14 o 
   5  -8   8       20.67       25.00      6.10 o 
   6  -8   8       39.80       29.40      4.80 o 
   7  -8   8       26.22       27.58      4.94 o 
   8  -8   8       62.61       60.25      6.84 o 
   9  -8   8        7.96        9.86      3.05 o 
  -4  -7   8      555.83      558.90      9.82 o 
  -3  -7   8       12.18       11.81      3.09 o 
  -2  -7   8      118.09      126.02      5.72 o 
  -1  -7   8      162.32      139.09      5.80 o 
   0  -7   8      246.57      244.06      7.72 o 
   1  -7   8       29.93       38.12      4.92 o 
   2  -7   8      192.50      168.16     14.51 o 
   3  -7   8       21.20       27.51      3.06 o 
   4  -7   8       29.67       35.56      3.40 o 
   5  -7   8      185.96      196.40      7.76 o 
   6  -7   8        0.43        0.37      1.74 o 
   7  -7   8       52.97       61.36      4.47 o 
   8  -7   8       38.00       45.11      5.84 o 
   9  -7   8      251.42      299.12      8.57 o 
  10  -7   8        0.48        2.24      2.32 o 
  -4  -6   8       22.65       22.23      2.21 o 
  -3  -6   8       58.86       52.74      2.86 o 
  -2  -6   8      228.26      218.82      7.11 o 
  -1  -6   8       47.79       46.53      3.42 o 
   0  -6   8      174.76      150.27      5.63 o 
   1  -6   8      127.43      133.70      5.26 o 
   2  -6   8       26.09       27.06      2.70 o 
   3  -6   8       78.69       75.46      7.36 o 
   4  -6   8        2.55        5.96      3.97 o 
   5  -6   8      180.68      190.84     11.48 o 
   6  -6   8       79.07       72.01      4.33 o 
   7  -6   8       68.49       62.59      8.92 o 
   8  -6   8      311.67      284.09     33.28 o 
   9  -6   8       61.06       42.43      3.33 o 
  10  -6   8       46.15       59.69      4.68 o 
  -5  -5   8        0.08        0.92      1.29 o 
  -4  -5   8       65.69       60.33      3.32 o 
  -3  -5   8       65.76       70.81      3.05 o 
  -2  -5   8        1.85        1.92      1.05 o 
  -1  -5   8      403.25      378.80      7.60 o 
   0  -5   8      119.72      117.59      4.66 o 
   1  -5   8       64.00       49.72      3.19 o 
   2  -5   8       23.99       22.31      2.32 o 
   3  -5   8      305.15      284.70      7.48 o 
   4  -5   8      119.72      124.90      9.50 o 
   5  -5   8      160.50      161.92      5.70 o 
   6  -5   8       94.96       88.69      5.71 o 
   7  -5   8      423.95      457.27     15.72 o 
   8  -5   8       13.73       11.97      2.64 o 
   9  -5   8        0.75        2.99      1.56 o 
  10  -5   8        3.60        8.82      2.10 o 
  11  -5   8       15.24       17.77      3.09 o 
  -5  -4   8       28.13       32.91      2.52 o 
  -4  -4   8        4.41        2.03      1.18 o 
  -3  -4   8       56.02       64.65      2.94 o 
  -2  -4   8      148.87      146.65      3.80 o 
  -1  -4   8       74.12       60.60      2.46 o 
   0  -4   8       32.80       28.81      2.33 o 
   1  -4   8        2.33        4.69      1.35 o 
   2  -4   8     1363.89     1203.92     25.18 o 
   3  -4   8       33.28       30.97      4.35 o 
   4  -4   8      577.14      538.66     10.76 o 
   5  -4   8      665.52      596.22      9.55 o 
   6  -4   8      366.44      372.72      7.29 o 
   7  -4   8      407.45      376.22      9.92 o 
   8  -4   8      103.77      102.40      3.07 o 
   9  -4   8        4.68        3.95      1.59 o 
  10  -4   8       69.48       89.96      4.06 o 
  11  -4   8        9.47       12.13      2.46 o 
  -6  -3   8      150.60      151.68      4.72 o 
  -5  -3   8       70.74       64.27      3.09 o 
  -4  -3   8        9.10        8.66      1.43 o 
  -3  -3   8       72.17       65.26      6.04 o 
  -2  -3   8        0.63        0.02      0.77 o 
  -1  -3   8        5.23       12.04      1.39 o 
   0  -3   8       12.53       11.22      1.37 o 
   1  -3   8      676.81      666.94     10.22 o 
   2  -3   8        2.42        4.78      1.03 o 
   3  -3   8      177.16      188.41      4.22 o 
   4  -3   8       15.90       11.16      3.03 o 
   5  -3   8      878.10      914.93     11.53 o 
   6  -3   8      163.61      165.69      4.87 o 
   7  -3   8     1227.36     1213.70     17.65 o 
   8  -3   8      240.62      239.95      6.24 o 
   9  -3   8       20.45       20.28      1.90 o 
  10  -3   8        4.12        6.75      1.90 o 
  11  -3   8      169.77      195.59      5.99 o 
  12  -3   8       52.94       47.72      3.99 o 
  -6  -2   8       17.51        8.09      1.53 o 
  -5  -2   8      187.81      217.72      4.70 o 
  -4  -2   8      147.25      153.06      3.66 o 
  -3  -2   8        0.67        2.28      0.88 o 
  -2  -2   8       32.38       29.23      1.41 o 
  -1  -2   8      969.35      979.71      9.57 o 
   0  -2   8      120.67      109.69      1.86 o 
   1  -2   8      288.86      359.73      4.34 o 
   2  -2   8      356.74      296.54      4.85 o 
   3  -2   8       16.72       22.29      1.44 o 
   4  -2   8       63.97       54.88      2.32 o 
   5  -2   8      401.94      354.54      7.04 o 
   6  -2   8      197.13      180.61      5.13 o 
   7  -2   8        0.09        0.13      1.31 o 
   8  -2   8      129.33      137.51      3.12 o 
   9  -2   8       94.34       96.61      3.20 o 
  10  -2   8      125.53      131.82      4.52 o 
  11  -2   8       31.20       22.45      2.66 o 
  12  -2   8       71.48       90.22      5.60 o 
  -6  -1   8       34.14       35.32      2.46 o 
  -5  -1   8       68.30       76.38      3.05 o 
  -4  -1   8       12.92       11.89      1.56 o 
  -3  -1   8      190.34      177.55      3.79 o 
  -2  -1   8       11.81        9.54      1.36 o 
  -1  -1   8     1738.30     1699.01     16.97 o 
   0  -1   8       27.01       15.76      1.24 o 
   1  -1   8     1675.78     1566.16     12.29 o 
   2  -1   8       47.59       23.16      1.13 o 
   3  -1   8       61.04       63.71      2.12 o 
   4  -1   8       55.65       60.87      2.68 o 
   5  -1   8      249.99      226.20      5.36 o 
   6  -1   8      225.09      238.28      7.00 o 
   7  -1   8       30.85       23.01      1.86 o 
   8  -1   8      370.92      384.45      7.50 o 
   9  -1   8       33.29       25.01      2.00 o 
  10  -1   8       27.07       28.14      2.70 o 
  11  -1   8       40.11       45.69      5.81 o 
  12  -1   8        3.53       10.70      3.15 o 
  -6   0   8        6.15        5.11      1.19 o 
  -5   0   8        9.78       13.73      2.03 o 
  -4   0   8       52.04       59.25      2.66 o 
  -3   0   8        1.24        1.83      1.37 o 
  -2   0   8        2.67        1.67      1.20 o 
  -1   0   8      128.76      118.57      5.45 o 
   0   0   8       22.11       22.14      1.79 o 
   1   0   8      267.03      237.06      2.84 o 
   2   0   8      172.81      195.07      2.49 o 
   3   0   8      238.38      203.49      4.55 o 
   4   0   8     1664.95     1603.90     20.51 o 
   5   0   8      286.34      305.05      9.45 o 
   6   0   8     1449.08     1358.81     18.58 o 
   7   0   8     1426.47     1487.22     17.00 o 
   8   0   8      318.83      257.90     19.96 o 
   9   0   8      148.42      157.27      4.56 o 
  10   0   8      148.20      141.53      5.64 o 
  11   0   8       16.20       15.70      2.92 o 
  12   0   8        0.78        0.87      2.63 o 
  -6   1   8       89.89       82.93      3.86 o 
  -5   1   8      550.43      591.20     10.05 o 
  -4   1   8       44.09       40.81      3.54 o 
  -3   1   8      181.88      185.09      7.94 o 
  -2   1   8      302.02      294.10      6.48 o 
  -1   1   8       91.33       96.76      3.47 o 
   0   1   8        2.21        4.78      0.95 o 
   1   1   8        9.21        8.01      0.65 o 
   2   1   8      280.99      233.66      3.13 o 
   3   1   8      146.08      144.92      3.11 o 
   4   1   8        4.68        4.56      0.94 o 
   5   1   8      740.22      686.63     10.90 o 
   6   1   8      408.46      410.12      7.99 o 
   7   1   8       94.61      100.92      7.62 o 
   8   1   8      266.38      274.54      7.41 o 
   9   1   8        2.04        3.63      1.46 o 
  10   1   8       43.92       41.69      3.65 o 
  11   1   8        0.73        1.29      2.21 o 
  12   1   8       54.81       62.12      4.90 o 
  -6   2   8      650.47      658.59     11.56 o 
  -5   2   8      123.20      114.76      4.04 o 
  -4   2   8      212.36      238.14      5.39 o 
  -3   2   8      581.30      554.15      8.68 o 
  -2   2   8        0.79       -0.69      0.97 o 
  -1   2   8      151.40      135.24      4.09 o 
   0   2   8       13.57        8.00      1.13 o 
   1   2   8      348.60      336.57      4.42 o 
   2   2   8       20.78       27.44      1.21 o 
   3   2   8      104.30      100.32      2.68 o 
   4   2   8      591.05      591.39     10.05 o 
   5   2   8       43.33       39.52      2.34 o 
   6   2   8       68.27       76.05      2.68 o 
   7   2   8      154.05      132.89      4.54 o 
   8   2   8       48.42       46.54      3.35 o 
   9   2   8        3.83        2.38      1.48 o 
  10   2   8       32.85       35.40      4.78 o 
  11   2   8       86.79       92.51      5.20 o 
  12   2   8        0.04       -1.95      2.47 o 
  -6   3   8        1.47        3.16      1.52 o 
  -5   3   8      122.69      129.29      4.32 o 
  -4   3   8       35.50       37.96      2.40 o 
  -3   3   8        0.68        0.99      0.86 o 
  -2   3   8        4.88        6.79      0.94 o 
  -1   3   8      418.99      419.88      5.61 o 
   0   3   8      579.40      593.20      6.50 o 
   1   3   8       67.30       68.17      2.27 o 
   2   3   8      476.53      479.31     13.07 o 
   3   3   8        1.77        3.61      0.88 o 
   4   3   8       10.21        3.04      0.97 o 
   5   3   8       12.44       15.26      1.49 o 
   6   3   8        0.01        0.79      1.02 o 
   7   3   8      583.32      566.31      8.58 o 
   8   3   8       13.65       10.95      2.91 o 
   9   3   8      132.46      126.23      4.16 o 
  10   3   8       67.32       75.29      4.43 o 
  11   3   8       33.10       38.07      9.51 o 
  12   3   8       44.76       50.20      5.10 o 
  -6   4   8        0.30        1.59      1.57 o 
  -5   4   8       23.34       35.02      4.10 o 
  -4   4   8       45.67       36.01      2.23 o 
  -3   4   8       28.97       26.28      1.86 o 
  -2   4   8      525.51      546.02      7.20 o 
  -1   4   8       59.12       55.13      2.00 o 
   0   4   8      357.67      386.30      8.66 o 
   1   4   8      424.19      419.31      6.64 o 
   2   4   8        4.46        1.64      0.89 o 
   3   4   8       13.23       20.87      1.71 o 
   4   4   8       18.97       34.85      2.01 o 
   5   4   8      137.14      114.34      3.37 o 
   6   4   8      191.54      164.24      4.13 o 
   7   4   8      182.67      168.87      4.91 o 
   8   4   8      284.26      270.80     11.42 o 
   9   4   8      175.83      174.12      6.06 o 
  10   4   8       14.62       15.99      2.68 o 
  11   4   8      179.08      181.87      7.10 o 
  12   4   8       10.87       13.13      3.45 o 
  -5   5   8        1.60        0.83      1.29 o 
  -4   5   8       66.11       76.82      5.99 o 
  -3   5   8      145.60      140.95      4.47 o 
  -2   5   8        0.02        1.20      1.43 o 
  -1   5   8      225.31      220.69      8.49 o 
   0   5   8      141.75      138.12      4.07 o 
   1   5   8      216.63      197.59      4.90 o 
   2   5   8       93.51       96.45      3.38 o 
   3   5   8       71.94       63.04      2.88 o 
   4   5   8      112.67      101.89      5.08 o 
   5   5   8       39.06       34.92      2.39 o 
   6   5   8      250.64      229.83      5.75 o 
   7   5   8      626.39      613.09     13.62 o 
   8   5   8       37.83       31.50      2.74 o 
   9   5   8       83.08       88.47      3.72 o 
  10   5   8      100.39      102.76      4.46 o 
  11   5   8       19.80       21.11      6.10 o 
  -5   6   8      336.70      349.73      8.32 o 
  -4   6   8      104.60       91.59      4.14 o 
  -3   6   8      151.10      156.44      6.41 o 
  -2   6   8      435.98      423.95      8.33 o 
  -1   6   8       55.18       50.11      2.53 o 
   0   6   8        0.72        2.39      1.01 o 
   1   6   8      110.13      103.05      4.78 o 
   2   6   8       62.26       62.45      3.04 o 
   3   6   8        4.22        1.06      1.28 o 
   4   6   8      189.49      185.22      5.12 o 
   5   6   8      299.91      311.50      6.94 o 
   6   6   8        2.56        2.82      1.54 o 
   7   6   8       10.84       11.47      2.02 o 
   8   6   8       98.91      113.98      4.60 o 
   9   6   8        0.11        3.66      1.58 o 
  10   6   8        7.00        7.22      2.09 o 
  11   6   8      182.11      193.58     11.71 o 
  -4   7   8      123.68      135.30      5.12 o 
  -3   7   8       10.63        6.61      1.72 o 
  -2   7   8        7.86        7.99      1.73 o 
  -1   7   8        9.67       10.44      1.85 o 
   0   7   8       36.20       34.03      2.62 o 
   1   7   8      281.51      278.14      7.61 o 
   2   7   8       25.60       28.68      2.44 o 
   3   7   8       20.73       18.62      2.12 o 
   4   7   8      104.50      114.32      4.26 o 
   5   7   8       10.24        6.15      1.66 o 
   6   7   8        9.44        8.06      3.00 o 
   7   7   8       26.08       25.91      2.67 o 
   8   7   8       21.79       26.65      3.62 o 
   9   7   8        3.93        3.75      1.76 o 
  10   7   8        0.45        2.77      1.88 o 
  -3   8   8        4.25       -0.11      1.46 o 
  -2   8   8       60.99       53.07      3.38 o 
  -1   8   8      304.87      300.16      7.50 o 
   0   8   8      136.73      135.87      5.03 o 
   1   8   8       34.99       29.25      4.60 o 
   2   8   8      262.73      269.76      6.86 o 
   3   8   8      246.60      261.80      8.47 o 
   4   8   8      122.65      122.05      4.65 o 
   5   8   8     1227.25     1272.41     18.72 o 
   6   8   8      372.38      365.72     11.61 o 
   7   8   8       56.44       53.15      3.61 o 
   8   8   8        5.98        6.18      2.83 o 
   9   8   8       22.27       19.99      3.59 o 
  -2   9   8        0.14       -0.80      1.32 o 
  -1   9   8      160.69      154.02      5.56 o 
   0   9   8       16.18       18.41      3.14 o 
   1   9   8      178.95      187.36      5.97 o 
   2   9   8       19.41       21.22      2.54 o 
   3   9   8      124.89      117.78      4.77 o 
   4   9   8      113.85      118.22      4.85 o 
   5   9   8       48.65       44.68      3.39 o 
   6   9   8        1.61        5.40      1.89 o 
   7   9   8        0.10        3.34      2.26 o 
   8   9   8        4.87        5.26      2.76 o 
  -1  10   8      221.89      245.50      7.39 o 
   0  10   8      110.14      112.47      6.55 o 
   1  10   8       10.24       10.87      2.38 o 
   2  10   8        0.25        1.06      1.67 o 
   3  10   8        3.30        2.50      1.87 o 
   4  10   8        8.03       10.32      2.34 o 
   5  10   8        7.87        9.06      2.26 o 
   6  10   8       54.58       42.13      4.49 o 
   7  10   8       42.40       47.40      4.85 o 
   1  11   8       21.20       19.52      3.23 o 
   2  11   8        8.76       12.48      2.53 o 
   3  11   8        2.92        2.38      1.91 o 
   4  11   8        2.66        2.75      2.07 o 
   5  11   8       55.61       59.67      5.29 o 
   3 -10   9        0.00       -2.63      2.02 o 
   4 -10   9      116.35      123.12      6.78 o 
   0  -9   9      137.23      136.61      6.51 o 
   1  -9   9       40.01       32.96      3.84 o 
   2  -9   9       17.94       19.00      5.71 o 
   3  -9   9      286.07      326.62     10.23 o 
   4  -9   9       73.08       95.15      5.81 o 
   5  -9   9      121.35      135.55      6.78 o 
   6  -9   9        3.15        3.09      2.57 o 
   7  -9   9        0.07       -2.66      2.72 o 
  -2  -8   9        0.04        1.24      1.90 o 
  -1  -8   9      107.28      114.35      5.88 o 
   0  -8   9       23.60       35.64      3.71 o 
   1  -8   9       25.90       20.28      3.03 o 
   2  -8   9        0.89        1.49      1.98 o 
   3  -8   9      237.73      231.95      8.08 o 
   4  -8   9       44.94       51.04      4.26 o 
   5  -8   9       22.44       18.26      3.01 o 
   6  -8   9      270.98      274.29      9.14 o 
   7  -8   9        1.33        1.13      2.21 o 
   8  -8   9      144.81      149.67     10.07 o 
  -3  -7   9      159.82      187.93      7.32 o 
  -2  -7   9       28.98       39.43      3.98 o 
  -1  -7   9        8.00        8.75      3.18 o 
   0  -7   9       24.05       24.68      3.61 o 
   1  -7   9       43.09       53.01      3.93 o 
   2  -7   9      273.81      255.98     10.68 o 
   3  -7   9       69.87       72.34      5.52 o 
   4  -7   9      576.64      554.84     13.87 o 
   5  -7   9      233.00      249.95      8.14 o 
   6  -7   9       30.20       27.80      3.30 o 
   7  -7   9      232.12      212.49      7.76 o 
   9  -7   9       16.45       17.33      5.20 o 
  -3  -6   9        6.43        7.67      1.84 o 
  -2  -6   9       80.47       83.37      4.60 o 
  -1  -6   9       65.15       63.72      3.92 o 
   0  -6   9       18.76       21.40      3.40 o 
   1  -6   9        9.64       11.28      2.22 o 
   2  -6   9      112.70      110.68      4.95 o 
   3  -6   9      404.61      406.78     15.79 o 
   4  -6   9       86.48       92.30      4.68 o 
   5  -6   9       61.91       57.17      3.91 o 
   6  -6   9      434.32      456.33     11.20 o 
   7  -6   9        1.60        2.66      2.77 o 
   8  -6   9        0.01        1.00      2.83 o 
   9  -6   9       67.85       90.59      8.12 o 
  10  -6   9      393.85      471.59     18.33 o 
  -4  -5   9       22.39       24.85      2.76 o 
  -3  -5   9       45.44       47.13      3.10 o 
  -2  -5   9       57.23       53.28      3.09 o 
  -1  -5   9        0.14        0.26      1.24 o 
   0  -5   9       22.25       24.64      2.55 o 
   1  -5   9      193.02      192.01      6.10 o 
   2  -5   9       32.04       47.19      3.23 o 
   3  -5   9        3.66       -0.39      1.22 o 
   4  -5   9       13.42       25.80      3.57 o 
   5  -5   9       12.55       11.83      2.72 o 
   6  -5   9       66.36       57.06      3.80 o 
   7  -5   9       16.00       16.25      3.72 o 
   8  -5   9      149.44      137.50      8.43 o 
   9  -5   9      256.72      249.07      8.67 o 
  10  -5   9      160.99      161.99      7.39 o 
  11  -5   9      225.69      230.16      6.30 o 
  -4  -4   9        2.52        3.35      1.40 o 
  -3  -4   9      564.52      551.68      8.79 o 
  -2  -4   9       48.21       43.16      2.34 o 
  -1  -4   9      132.05      128.68      4.10 o 
   0  -4   9      783.08      788.18     14.22 o 
   1  -4   9      250.42      201.39      5.83 o 
   2  -4   9       18.99       33.88      2.64 o 
   3  -4   9      618.27      568.54     11.24 o 
   4  -4   9      276.96      254.85      6.89 o 
   5  -4   9        2.15        3.10      1.50 o 
   6  -4   9      121.49      114.60      4.90 o 
   7  -4   9      332.12      318.00     17.99 o 
   8  -4   9       31.11       26.66      3.29 o 
   9  -4   9        2.70        3.31      1.81 o 
  10  -4   9      470.73      504.07     19.23 o 
  11  -4   9        3.48        6.71      2.05 o 
  -5  -3   9      153.02      153.01      4.56 o 
  -4  -3   9      155.88      153.88      4.31 o 
  -3  -3   9       71.85       66.71      2.81 o 
  -2  -3   9      475.41      476.67      7.42 o 
  -1  -3   9      377.40      364.63      6.01 o 
   0  -3   9      207.78      189.66      6.04 o 
   1  -3   9      774.50      726.35     12.70 o 
   2  -3   9        8.03        5.88      1.43 o 
   3  -3   9       67.89       76.27      3.46 o 
   4  -3   9        2.53        5.17      1.19 o 
   5  -3   9      174.99      186.34      5.71 o 
   6  -3   9      155.94      169.71      5.77 o 
   7  -3   9       88.79       84.99      4.52 o 
   8  -3   9      141.61      145.85      4.88 o 
   9  -3   9      179.15      172.98      5.51 o 
  10  -3   9        1.05        0.46      1.40 o 
  11  -3   9       11.72       13.30      2.32 o 
  -5  -2   9       85.21      105.46      3.42 o 
  -4  -2   9       18.68       19.71      1.69 o 
  -3  -2   9      470.76      492.33      7.06 o 
  -2  -2   9        1.68        2.58      0.89 o 
  -1  -2   9       47.55       48.52      1.75 o 
   0  -2   9      790.55      788.89     10.06 o 
   1  -2   9       13.30       19.53      1.40 o 
   2  -2   9       58.90       44.34      1.96 o 
   3  -2   9       11.15        6.66      1.08 o 
   4  -2   9      802.08      765.76     11.73 o 
   5  -2   9      137.51      127.74      7.61 o 
   6  -2   9        9.71        6.81      1.94 o 
   7  -2   9      982.50      910.06     16.92 o 
   8  -2   9        1.58        3.63      1.49 o 
   9  -2   9       42.93       39.14      2.95 o 
  10  -2   9        5.64        3.86      1.86 o 
  11  -2   9       10.01       12.66      2.70 o 
  12  -2   9       58.37       73.04      4.91 o 
  -5  -1   9      136.57      132.44      3.69 o 
  -4  -1   9       46.44       43.52      2.14 o 
  -3  -1   9       32.26       32.60      1.72 o 
  -2  -1   9       90.15       87.09      3.75 o 
  -1  -1   9       63.81       58.96      2.37 o 
   0  -1   9       73.95       70.38      2.38 o 
   1  -1   9       46.08       53.27      1.50 o 
   2  -1   9       45.97       50.79      2.02 o 
   3  -1   9      462.73      437.82      7.67 o 
   4  -1   9      115.78      108.36      4.62 o 
   5  -1   9       72.56       78.28      3.27 o 
   6  -1   9      348.64      319.81      7.03 o 
   7  -1   9      214.32      201.87      7.94 o 
   8  -1   9      163.33      151.86      7.23 o 
   9  -1   9      145.30      138.94      6.21 o 
  10  -1   9      250.27      287.08      7.35 o 
  11  -1   9       82.82       87.98      4.67 o 
  12  -1   9       96.77       92.88      5.31 o 
  -5   0   9        3.56        3.86      1.25 o 
  -4   0   9        9.88        8.78      1.39 o 
  -3   0   9        3.91        3.51      1.69 o 
  -2   0   9      177.60      189.63      6.46 o 
  -1   0   9       52.32       49.88      2.43 o 
   0   0   9      104.05      126.76      3.15 o 
   1   0   9      529.17      531.40      5.87 o 
   2   0   9      240.06      219.42      6.31 o 
   3   0   9        5.93        6.94      1.38 o 
   4   0   9       46.65       44.38      3.51 o 
   5   0   9        2.00        1.82      1.22 o 
   6   0   9       16.07       10.51      1.77 o 
   7   0   9       12.25       12.44      4.52 o 
   8   0   9      183.73      182.00      6.63 o 
   9   0   9      103.28      107.94      5.57 o 
  10   0   9      272.10      252.26      6.76 o 
  11   0   9       38.05       41.06      3.61 o 
  12   0   9      331.99      353.51      9.96 o 
  -5   1   9        3.54        5.13      1.54 o 
  -4   1   9       62.00       56.51      3.86 o 
  -3   1   9      697.08      748.19     15.31 o 
  -2   1   9      243.28      233.59      7.20 o 
  -1   1   9      364.82      412.34      7.08 o 
   0   1   9     3640.89     3594.45     36.47 o 
   1   1   9      218.05      231.34      2.94 o 
   2   1   9     1762.18     1748.80     22.75 o 
   3   1   9      840.20      843.19     12.32 o 
   4   1   9        0.64        0.33      0.93 o 
   5   1   9      436.37      450.51      8.38 o 
   6   1   9      223.70      214.05      5.68 o 
   7   1   9       38.39       36.68      4.56 o 
   8   1   9       37.20       47.36      3.77 o 
   9   1   9        5.54        6.46      5.71 o 
  10   1   9       83.74       89.52      4.02 o 
  11   1   9       78.00       79.12      4.53 o 
  12   1   9       31.33       23.06      3.40 o 
  -5   2   9        3.26        2.97      1.41 o 
  -4   2   9        0.29        2.32      1.13 o 
  -3   2   9        1.99        5.94      1.58 o 
  -2   2   9       99.51      112.68      5.03 o 
  -1   2   9      103.16       97.42      3.57 o 
   0   2   9       95.68      105.44      3.28 o 
   1   2   9      558.63      540.32     13.31 o 
   2   2   9       29.21       28.05      1.60 o 
   3   2   9       42.73       51.60      2.12 o 
   4   2   9      230.09      216.56      4.30 o 
   5   2   9       27.40       26.01      2.17 o 
   6   2   9      480.97      487.35     10.78 o 
   7   2   9        0.64        0.29      1.44 o 
   8   2   9      248.01      274.55      9.09 o 
   9   2   9       76.51       73.85      7.41 o 
  10   2   9       14.77       13.62      6.01 o 
  11   2   9       21.85       22.50      3.03 o 
  12   2   9        0.28        0.63      2.39 o 
  -5   3   9        2.26        2.73      1.38 o 
  -4   3   9        0.37        0.98      1.18 o 
  -3   3   9      224.32      231.32      5.22 o 
  -2   3   9      121.20      119.14      3.39 o 
  -1   3   9      137.56      132.37      3.52 o 
   0   3   9       97.46       96.71      3.00 o 
   1   3   9       40.37       46.36      2.17 o 
   2   3   9        3.63        4.54      2.03 o 
   3   3   9        5.86        6.71      1.19 o 
   4   3   9      136.94      121.91      3.61 o 
   5   3   9       33.17       31.76      3.67 o 
   6   3   9       27.27       25.82      2.67 o 
   7   3   9      413.26      411.36     10.29 o 
   8   3   9       39.34       24.20      3.16 o 
   9   3   9        3.59        2.82      2.06 o 
  10   3   9       21.26       26.78      5.73 o 
  11   3   9       38.94       46.47      3.65 o 
  12   3   9        0.27        1.52      2.61 o 
  -5   4   9      251.89      260.78      9.52 o 
  -4   4   9        0.82        0.23      1.12 o 
  -3   4   9        3.24        2.64      1.21 o 
  -2   4   9       23.01       22.45      1.88 o 
  -1   4   9        1.68        2.22      0.90 o 
   0   4   9       75.08       65.93      2.79 o 
   1   4   9        1.33        1.04      1.02 o 
   2   4   9      140.45      138.22      4.99 o 
   3   4   9       85.29       71.68      2.89 o 
   4   4   9        8.80        8.50      1.44 o 
   5   4   9       26.31       30.48      3.20 o 
   6   4   9       97.35       96.69      3.64 o 
   7   4   9        0.27        2.72      1.36 o 
   8   4   9       22.11       19.62      3.01 o 
   9   4   9        0.06        1.70      2.81 o 
  10   4   9       50.36       57.79      7.48 o 
  11   4   9       11.90        9.71      2.55 o 
  -4   5   9        6.19        3.62      1.53 o 
  -3   5   9        0.33        0.17      1.14 o 
  -2   5   9       33.16       31.37      2.30 o 
  -1   5   9      103.12       93.89      3.14 o 
   0   5   9       64.28       50.93      2.79 o 
   1   5   9      782.95      732.24     11.48 o 
   2   5   9      193.12      154.21      4.44 o 
   3   5   9       96.65       90.63      3.42 o 
   4   5   9      218.60      198.81      7.08 o 
   5   5   9       40.57       36.02      2.53 o 
   6   5   9       71.13       66.52      3.32 o 
   7   5   9      232.04      227.23      5.98 o 
   8   5   9       15.28       10.91      2.08 o 
   9   5   9      109.21      105.12     10.27 o 
  10   5   9        6.06        4.45      3.98 o 
  11   5   9       28.63       37.89      7.15 o 
  -4   6   9        4.25        4.99      1.96 o 
  -3   6   9        2.27        5.03      1.72 o 
  -2   6   9        1.11        2.12      1.33 o 
  -1   6   9       23.31       26.77      5.19 o 
   0   6   9      261.80      242.63      7.79 o 
   1   6   9      149.16      144.94      4.56 o 
   2   6   9       55.88       56.01      3.01 o 
   3   6   9      210.39      217.46      5.68 o 
   4   6   9        0.55        2.74      1.32 o 
   5   6   9       46.96       49.57      3.05 o 
   6   6   9       19.86       15.79      2.12 o 
   7   6   9        1.61        2.75      1.55 o 
   8   6   9       48.22       45.86      6.77 o 
   9   6   9        3.87        5.89      2.49 o 
  10   6   9        8.30       14.30      5.20 o 
  -3   7   9       11.51       11.13      2.84 o 
  -2   7   9        6.48        7.60      2.73 o 
  -1   7   9       27.72       20.89      2.52 o 
   0   7   9        6.06        5.96      1.63 o 
   1   7   9      360.18      362.03      7.99 o 
   2   7   9       80.65       73.20      3.54 o 
   3   7   9       54.86       55.64      3.24 o 
   4   7   9        7.55        9.08      1.81 o 
   5   7   9        5.60        3.30      1.47 o 
   6   7   9        0.41        1.92      1.50 o 
   7   7   9       38.26       24.13      2.67 o 
   8   7   9       95.30      101.58      4.60 o 
   9   7   9       19.36       20.63      3.59 o 
  10   7   9       14.50        9.40      2.92 o 
  -2   8   9       11.68        6.49      1.91 o 
  -1   8   9        5.30        4.55      1.96 o 
   0   8   9       45.79       54.44      4.05 o 
   1   8   9        0.00        1.89      1.48 o 
   2   8   9        9.41       10.02      2.00 o 
   3   8   9        2.08        2.20      1.50 o 
   4   8   9        5.61        5.67      1.71 o 
   5   8   9      123.13      114.31      4.65 o 
   6   8   9       12.97       15.09      2.35 o 
   7   8   9      377.87      402.87     14.46 o 
   8   8   9       63.46       56.24      8.30 o 
   9   8   9       87.75       86.74      5.98 o 
  -1   9   9       38.87       39.90      3.41 o 
   0   9   9        9.84        6.49      2.52 o 
   1   9   9       25.75       28.86      2.95 o 
   2   9   9        3.21        5.08      1.78 o 
   3   9   9       15.07       14.25      2.62 o 
   4   9   9       38.08       46.02      3.48 o 
   5   9   9       30.72       26.22      2.94 o 
   6   9   9       14.98       14.93      2.48 o 
   7   9   9        5.35       11.17      2.43 o 
   8   9   9        0.47        6.04      2.80 o 
   1  10   9       27.38       36.91      3.39 o 
   2  10   9        5.37        2.94      1.85 o 
   3  10   9        5.34        3.11      1.82 o 
   4  10   9        6.62       10.63      2.38 o 
   5  10   9       12.93        4.92      2.39 o 
   6  10   9       14.83        7.66      2.34 o 
   2  -9  10      326.96      363.64     18.47 o 
   3  -9  10       10.16       19.53      4.89 o 
   4  -9  10      371.88      365.17     11.26 o 
   5  -9  10       69.21       77.84      9.13 o 
   0  -8  10       10.03        6.34      3.62 o 
   1  -8  10        3.59        4.01      2.01 o 
   2  -8  10        4.00       12.33      5.35 o 
   3  -8  10      294.64      328.04     10.03 o 
   4  -8  10        7.18        2.86      2.12 o 
   5  -8  10        0.04        2.85      2.16 o 
   6  -8  10       14.63       11.33      2.81 o 
   7  -8  10       46.87       31.30      5.53 o 
  -1  -7  10       50.84       61.09      4.40 o 
   0  -7  10       49.97       56.89      4.22 o 
   1  -7  10       70.84       67.64      4.43 o 
   2  -7  10      448.46      448.12     11.34 o 
   3  -7  10       35.54       33.92      3.45 o 
   4  -7  10      211.20      226.41     11.80 o 
   5  -7  10       36.27       28.48      3.40 o 
   6  -7  10        2.92        2.52      2.16 o 
   7  -7  10        0.00       -0.42      2.79 o 
   8  -7  10        2.00        4.36      3.52 o 
   9  -7  10      183.97      186.92     11.75 o 
  -2  -6  10       93.51      102.49      5.25 o 
  -1  -6  10        1.27        1.41      1.55 o 
   0  -6  10      249.66      249.54     12.88 o 
   1  -6  10       45.53       45.39      3.52 o 
   2  -6  10       31.24       24.02      4.02 o 
   3  -6  10       39.24       38.00      5.44 o 
   4  -6  10        1.80        3.10      1.68 o 
   5  -6  10      115.60      129.85      7.19 o 
   6  -6  10       31.56       38.67      5.11 o 
   7  -6  10       30.21       32.85      5.05 o 
   8  -6  10       48.23       38.18      5.73 o 
   9  -6  10        4.88        1.08      3.74 o 
  -3  -5  10        0.94        2.88      1.54 o 
  -2  -5  10      396.23      401.34      8.57 o 
  -1  -5  10       56.91       49.15      6.64 o 
   0  -5  10       59.70       70.44      3.95 o 
   1  -5  10       27.11       25.66      2.70 o 
   2  -5  10       34.30       36.07      4.40 o 
   3  -5  10      218.61      174.91      5.99 o 
   4  -5  10      163.57      189.23      6.38 o 
   5  -5  10       48.00       38.00      4.49 o 
   6  -5  10      320.06      340.13     12.86 o 
   7  -5  10       13.07       14.14      3.78 o 
   8  -5  10        7.86        5.60      2.99 o 
   9  -5  10      175.59      199.57      7.80 o 
  10  -5  10       52.87       63.88      7.13 o 
  -3  -4  10      112.50      118.31      4.45 o 
  -2  -4  10       15.96       20.75      2.11 o 
  -1  -4  10        6.80        4.84      1.95 o 
   0  -4  10       32.38       30.27      2.62 o 
   1  -4  10       34.98       23.98      2.36 o 
   2  -4  10      315.66      314.18      7.83 o 
   3  -4  10      383.11      333.63      8.14 o 
   4  -4  10      644.29      612.52     16.67 o 
   5  -4  10      800.09      787.91     20.47 o 
   6  -4  10      215.89      176.52      8.61 o 
   7  -4  10      310.51      302.15     12.09 o 
   8  -4  10      229.40      206.18      7.47 o 
   9  -4  10       10.85        4.56      2.03 o 
  10  -4  10        4.49       10.04      2.94 o 
  11  -4  10        3.78        9.63      5.00 o 
  -4  -3  10      156.78      164.02      4.61 o 
  -3  -3  10        1.58        2.60      1.50 o 
  -2  -3  10        0.31        0.67      1.13 o 
  -1  -3  10      131.54      125.74      3.84 o 
   0  -3  10       33.98       36.51      3.48 o 
   1  -3  10        1.60        2.41      1.19 o 
   2  -3  10        5.94        8.61      1.66 o 
   3  -3  10      600.81      586.16     11.28 o 
   4  -3  10       37.27       38.20      3.76 o 
   5  -3  10      159.74      153.43      7.17 o 
   6  -3  10       54.02       52.88      3.53 o 
   7  -3  10      140.21      156.60      5.96 o 
   8  -3  10        8.98       15.77      2.78 o 
   9  -3  10        2.57        5.68      1.97 o 
  10  -3  10       39.06       38.80      6.29 o 
  11  -3  10      146.71      154.38     10.98 o 
  -4  -2  10        0.53        0.09      0.98 o 
  -3  -2  10        5.38        7.69      1.22 o 
  -2  -2  10        2.08        0.47      0.81 o 
  -1  -2  10      209.96      231.58      7.16 o 
   0  -2  10       10.16        8.05      1.23 o 
   1  -2  10      129.60      120.65     10.48 o 
   2  -2  10      439.48      427.35     10.83 o 
   3  -2  10       24.28       20.69      2.00 o 
   4  -2  10      258.14      254.24     17.88 o 
   5  -2  10        6.69       10.95      2.46 o 
   6  -2  10        9.86       13.73      3.70 o 
   7  -2  10       47.06       43.93      6.37 o 
   8  -2  10        0.04        1.09      1.73 o 
   9  -2  10        7.46       12.91      2.68 o 
  10  -2  10       37.09       38.65      4.19 o 
  11  -2  10        1.45        1.70      3.74 o 
  -4  -1  10       38.22       33.83      1.99 o 
  -3  -1  10       65.27       74.86      3.46 o 
  -2  -1  10      209.54      228.29      5.42 o 
  -1  -1  10       52.04       52.91      3.03 o 
   0  -1  10       93.21       91.89      4.77 o 
   1  -1  10      487.51      510.39      7.02 o 
   2  -1  10       12.04       11.30      1.42 o 
   3  -1  10       73.72       75.70      4.31 o 
   4  -1  10       92.36       92.56      3.86 o 
   5  -1  10       22.36       15.95      3.12 o 
   6  -1  10      212.04      214.79      6.66 o 
   7  -1  10      339.55      346.64      9.20 o 
   8  -1  10      679.89      670.63     14.45 o 
   9  -1  10      179.93      175.06      7.05 o 
  10  -1  10       15.54       19.47      3.45 o 
  11  -1  10       10.10       17.51      5.38 o 
  -4   0  10      262.44      325.10      8.62 o 
  -3   0  10        2.90        4.74      2.00 o 
  -2   0  10      120.56      117.77      4.09 o 
  -1   0  10      166.09      183.13      4.54 o 
   0   0  10       38.09       46.67      2.33 o 
   1   0  10      174.61      195.26      6.02 o 
   2   0  10       53.53       57.77      2.74 o 
   3   0  10      486.52      429.14      8.73 o 
   4   0  10      585.15      562.60     10.99 o 
   5   0  10      381.86      384.44      8.89 o 
   6   0  10     1272.91     1237.65     20.88 o 
   7   0  10      187.10      183.89      7.49 o 
   8   0  10      833.26      780.89     15.96 o 
   9   0  10      287.83      279.10     10.52 o 
  10   0  10      207.99      214.96      8.21 o 
  11   0  10       51.93       49.60      7.30 o 
  12   0  10       58.01       65.36      8.81 o 
  -4   1  10       20.16       22.33      3.39 o 
  -3   1  10      153.84      162.38      6.65 o 
  -2   1  10        0.33        1.24      1.20 o 
  -1   1  10      358.12      334.17      7.34 o 
   0   1  10       70.20       69.83      3.21 o 
   1   1  10      874.36      842.29     15.61 o 
   2   1  10      552.84      496.64      9.40 o 
   3   1  10        5.90        2.76      1.79 o 
   4   1  10       92.63       88.85      3.86 o 
   5   1  10      451.87      431.54      9.62 o 
   6   1  10       30.29       29.44      2.83 o 
   7   1  10      187.80      172.47      6.26 o 
   8   1  10      415.67      406.63     10.55 o 
   9   1  10        5.72        6.66      2.32 o 
  10   1  10       20.40       26.99      3.91 o 
  11   1  10       21.16       19.48      5.58 o 
  12   1  10       24.60       26.98      6.80 o 
  -4   2  10      124.53      140.20      9.23 o 
  -3   2  10        0.07        2.62      1.99 o 
  -2   2  10       28.32       28.16      2.59 o 
  -1   2  10       70.44       78.82      6.91 o 
   0   2  10        5.04        4.33      1.66 o 
   1   2  10        0.96        1.63      0.87 o 
   2   2  10       25.17       25.71      2.45 o 
   3   2  10       38.17       40.06      2.61 o 
   4   2  10        2.28        6.43      1.52 o 
   5   2  10      120.25      114.76      4.71 o 
   6   2  10      119.01      114.11      4.95 o 
   7   2  10        7.01        6.07      1.81 o 
   8   2  10        0.68        0.29      1.77 o 
   9   2  10       27.82       33.18      3.70 o 
  10   2  10        4.76        3.08      2.36 o 
  11   2  10       57.80       60.67      7.90 o 
  -4   3  10       22.44       34.80      2.68 o 
  -3   3  10        9.21       19.30      4.40 o 
  -2   3  10       14.84        9.83      3.45 o 
  -1   3  10       33.28       34.42      1.96 o 
   0   3  10       20.23       17.93      2.24 o 
   1   3  10       46.86       46.23      2.31 o 
   2   3  10      244.80      239.49      5.22 o 
   3   3  10        0.70        0.79      0.93 o 
   4   3  10        1.74        2.44      1.37 o 
   5   3  10       16.56       17.19      3.18 o 
   6   3  10       26.22       21.98      6.01 o 
   7   3  10       12.71       14.75      2.55 o 
   8   3  10       24.58       24.53      3.23 o 
   9   3  10       46.89       54.81      4.56 o 
  10   3  10        0.05        3.10      2.38 o 
  11   3  10        0.24        2.92      3.70 o 
  -4   4  10       37.51       46.48      3.49 o 
  -3   4  10        2.68        7.70      2.55 o 
  -2   4  10       61.52       53.90      2.74 o 
  -1   4  10       33.34       36.18      3.82 o 
   0   4  10      227.94      230.20      5.31 o 
   1   4  10      129.36      131.15      3.93 o 
   2   4  10        8.05        6.97      1.33 o 
   3   4  10       23.40       33.43      2.24 o 
   4   4  10        7.87       12.20      2.23 o 
   5   4  10      253.12      213.54     11.42 o 
   6   4  10       46.87       60.24      4.21 o 
   7   4  10       34.63       31.11      3.24 o 
   8   4  10      125.30      119.37      6.61 o 
   9   4  10        5.03        5.48      2.47 o 
  10   4  10       28.47       30.70      6.11 o 
  11   4  10       70.64       54.60      7.81 o 
  -3   5  10       10.89       12.54      2.28 o 
  -2   5  10        9.67       12.49      1.80 o 
  -1   5  10       68.22       75.04      3.33 o 
   0   5  10       15.60       13.60      1.75 o 
   1   5  10       54.93       70.55      4.61 o 
   2   5  10      128.11      129.98      4.20 o 
   3   5  10       63.64       60.11      3.89 o 
   4   5  10        0.22        0.94      1.19 o 
   5   5  10        4.07        1.87      1.32 o 
   6   5  10       91.92       82.41      3.66 o 
   7   5  10      171.90      155.15      8.54 o 
   8   5  10       19.49       22.80      3.34 o 
   9   5  10      475.49      463.72     12.61 o 
  10   5  10       15.02       20.32      5.69 o 
  11   5  10       25.02       22.80      6.24 o 
  -3   6  10        9.02       12.27      2.06 o 
  -2   6  10      148.44      134.27      5.24 o 
  -1   6  10        1.03        1.91      1.34 o 
   0   6  10      290.84      306.37      7.09 o 
   1   6  10       73.26       57.09      3.17 o 
   2   6  10        8.09        4.57      1.45 o 
   3   6  10      116.64      108.54      4.10 o 
   4   6  10       21.26       17.63      2.11 o 
   5   6  10        5.35        4.38      1.69 o 
   6   6  10       23.97       24.01      3.79 o 
   7   6  10       18.20       20.69      2.50 o 
   8   6  10       55.89       59.63      4.76 o 
   9   6  10        9.22       11.25      5.50 o 
  10   6  10        0.05        1.53      3.90 o 
  -2   7  10        0.01        0.75      1.49 o 
  -1   7  10       75.03       75.71      4.08 o 
   0   7  10        5.59        8.64      1.81 o 
   1   7  10       20.59       13.73      2.07 o 
   2   7  10       23.74       21.51      2.37 o 
   3   7  10      154.63      159.66      5.23 o 
   4   7  10        8.81        9.25      1.86 o 
   5   7  10        0.03        0.50      1.32 o 
   6   7  10       63.45       72.32      4.34 o 
   7   7  10       44.48       45.94      3.40 o 
   8   7  10        4.43        4.45      1.93 o 
   9   7  10       72.45       86.10      9.07 o 
  -1   8  10        6.72        5.82      1.87 o 
   0   8  10       20.22       27.75      2.84 o 
   1   8  10        1.82        2.21      1.60 o 
   2   8  10      122.64      118.66      4.79 o 
   3   8  10        2.53        4.27      1.81 o 
   4   8  10       19.85       20.68      2.59 o 
   5   8  10      121.81      127.45      6.50 o 
   6   8  10        6.23        4.51      1.91 o 
   7   8  10      174.71      187.56      6.26 o 
   8   8  10       19.28       26.82      3.17 o 
   1   9  10       91.39       97.05      4.74 o 
   2   9  10       25.01       27.02      2.96 o 
   3   9  10       99.12      105.92      4.78 o 
   4   9  10       65.56       70.29      7.74 o 
   5   9  10       41.03       37.36      3.41 o 
   6   9  10       79.76       89.54      5.66 o 
   7   9  10       35.45       35.67      3.50 o 
   2  -8  11      117.03      130.88      6.41 o 
   3  -8  11       99.93      119.15      6.21 o 
   4  -8  11       86.28      112.85     12.90 o 
   5  -8  11      146.95      177.20      9.24 o 
   6  -8  11       77.33       71.94      7.22 o 
   0  -7  11        5.88        2.74      2.09 o 
   1  -7  11       12.98       14.50      2.67 o 
   2  -7  11        0.38        3.13      1.99 o 
   3  -7  11       18.32       24.33      8.00 o 
   4  -7  11      487.92      515.57     13.49 o 
   5  -7  11        0.32        2.63      2.74 o 
   6  -7  11      355.16      389.43     15.25 o 
   7  -7  11       20.11       11.97      4.03 o 
   8  -7  11       32.13       28.82      5.51 o 
  -1  -6  11        1.38        4.44      1.91 o 
   0  -6  11       93.66      105.23      5.18 o 
   1  -6  11       19.67       26.81      3.00 o 
   2  -6  11      175.42      167.44      6.45 o 
   3  -6  11      233.82      218.89      7.37 o 
   4  -6  11      100.73       97.98      5.01 o 
   5  -6  11      321.44      295.27     12.04 o 
   6  -6  11      123.16      148.14      8.65 o 
   7  -6  11       16.40       13.24      3.94 o 
   8  -6  11      106.90       99.76      8.06 o 
   9  -6  11       17.06       14.83      4.63 o 
  -1  -5  11        1.65        4.36      3.55 o 
   0  -5  11       88.06       93.42      4.65 o 
   1  -5  11      103.53      114.69      5.40 o 
   2  -5  11       65.51       61.16      3.86 o 
   3  -5  11      105.12      110.77      4.92 o 
   4  -5  11      378.89      371.76     12.79 o 
   5  -5  11        0.00        1.77      2.26 o 
   6  -5  11        0.17       -2.26      2.04 o 
   7  -5  11        5.89       10.40      3.39 o 
   8  -5  11      144.76      128.75      8.65 o 
   9  -5  11       89.54       64.65      6.97 o 
  10  -5  11       71.41       74.17      7.72 o 
  -2  -4  11        1.48        1.91      1.37 o 
  -1  -4  11      179.55      190.92      6.16 o 
   0  -4  11       67.44       60.65      3.59 o 
   1  -4  11        3.33        1.24      1.33 o 
   2  -4  11      285.52      286.05      7.59 o 
   3  -4  11       96.95       84.91      5.42 o 
   4  -4  11        3.42        4.74      2.10 o 
   5  -4  11       44.77       47.61      4.74 o 
   6  -4  11        3.63        6.57      2.74 o 
   7  -4  11       83.18       85.53      6.60 o 
   8  -4  11       22.86       23.75      4.47 o 
   9  -4  11       28.75       29.17      3.79 o 
  -2  -3  11      394.52      405.06      7.95 o 
  -1  -3  11       19.89       17.18      1.84 o 
   0  -3  11      106.64       91.58      3.85 o 
   1  -3  11      239.40      266.26      6.82 o 
   2  -3  11        4.38        3.17      1.68 o 
   3  -3  11       56.42       52.15      4.16 o 
   4  -3  11        0.05       -1.00      1.26 o 
   5  -3  11       44.41       58.12      4.78 o 
   6  -3  11       36.25       28.53      3.78 o 
   7  -3  11       18.71       13.15      3.45 o 
   8  -3  11       73.19       75.68      4.74 o 
   9  -3  11        3.07        2.36      2.37 o 
  10  -3  11       20.41       19.95      3.54 o 
  11  -3  11       50.72       38.73      6.95 o 
  -3  -2  11      207.07      199.69      8.28 o 
  -2  -2  11        5.90        9.55      2.49 o 
  -1  -2  11      166.93      173.19      6.96 o 
   0  -2  11       55.19       49.16      2.86 o 
   1  -2  11        7.26        6.10      1.34 o 
   2  -2  11       43.69       50.86      3.59 o 
   3  -2  11        1.48        0.33      1.44 o 
   4  -2  11      737.42      704.39     17.60 o 
   5  -2  11       24.93       24.70      2.54 o 
   6  -2  11      184.69      180.00      6.55 o 
   7  -2  11      144.46      128.71      7.76 o 
   8  -2  11       62.32       56.35      4.24 o 
   9  -2  11       78.82       71.82      5.00 o 
  10  -2  11       43.75       52.21      4.74 o 
  11  -2  11       81.88       70.72      8.52 o 
  -3  -1  11       17.45       17.72      2.18 o 
  -2  -1  11        9.35       10.13      2.54 o 
  -1  -1  11       33.19       44.32      3.95 o 
   0  -1  11        0.01        1.88      1.51 o 
   1  -1  11       19.78       23.95      2.10 o 
   2  -1  11      143.89      135.95      5.27 o 
   3  -1  11       43.19       47.65      2.82 o 
   4  -1  11       99.22      103.14      4.21 o 
   5  -1  11      260.39      270.25     16.32 o 
   6  -1  11        3.36        1.23      1.53 o 
   7  -1  11       12.49       14.30      2.55 o 
   8  -1  11        7.37        6.57      2.50 o 
   9  -1  11        1.54        4.72      2.20 o 
  10  -1  11       89.04       96.70      9.62 o 
  11  -1  11       27.50       25.65      6.02 o 
  -3   0  11      120.96      137.55      5.55 o 
  -2   0  11      207.38      226.37      9.06 o 
  -1   0  11       46.97       50.50      6.05 o 
   0   0  11        3.74        0.80      1.53 o 
   1   0  11      143.87      149.25      8.41 o 
   2   0  11       26.33       35.17      2.33 o 
   3   0  11       58.05       63.69      4.34 o 
   4   0  11      276.53      261.12      6.93 o 
   5   0  11       74.25       66.98      3.77 o 
   6   0  11       38.00       37.62      3.22 o 
   7   0  11       65.08       77.37      4.46 o 
   8   0  11      127.77      116.69     11.97 o 
   9   0  11       40.01       36.84     10.49 o 
  10   0  11      175.64      169.59      7.47 o 
  11   0  11       98.28       86.06      9.10 o 
  -3   1  11       16.78       20.76      3.24 o 
  -2   1  11        1.75        3.16      2.38 o 
  -1   1  11      197.82      208.19      6.06 o 
   0   1  11       68.25       63.97      6.06 o 
   1   1  11       20.09       17.51      3.65 o 
   2   1  11      486.17      480.60     11.32 o 
   3   1  11      180.75      165.77      5.08 o 
   4   1  11        3.32        5.05      1.51 o 
   5   1  11      419.88      427.17      9.83 o 
   6   1  11       17.63       19.06      2.52 o 
   7   1  11       36.44       29.90      4.29 o 
   8   1  11      587.66      575.48     14.92 o 
   9   1  11       22.51       21.19      3.30 o 
  10   1  11       70.21       57.49      4.88 o 
  11   1  11        3.18        5.18      3.94 o 
  -3   2  11       16.21       18.90      3.71 o 
  -2   2  11      108.48      126.01      6.22 o 
  -1   2  11        0.27        2.38      1.70 o 
   0   2  11       80.71       78.92      4.66 o 
   1   2  11       95.17       92.12      2.95 o 
   2   2  11       32.99       36.64      2.51 o 
   3   2  11       16.26       23.82      5.11 o 
   4   2  11        0.34        0.77      1.87 o 
   5   2  11       49.76       40.18      4.67 o 
   6   2  11        2.72        3.66      1.84 o 
   7   2  11        3.53        5.99      2.02 o 
   8   2  11       24.65       19.34      2.98 o 
   9   2  11        0.01        2.08      1.96 o 
  10   2  11       27.90       23.23      4.83 o 
  11   2  11        0.07       -1.39      3.52 o 
  -3   3  11       78.24       85.81      9.29 o 
  -2   3  11        0.06        0.29      1.91 o 
  -1   3  11      207.62      235.75      8.33 o 
   0   3  11      210.97      200.22      4.65 o 
   1   3  11        2.36        1.39      0.93 o 
   2   3  11      868.95      885.63     12.87 o 
   3   3  11       26.17       22.79      3.45 o 
   4   3  11        1.73        3.01      1.83 o 
   5   3  11       57.80       68.13      3.97 o 
   6   3  11       75.32       75.49      4.39 o 
   7   3  11       14.81       15.74      3.28 o 
   8   3  11        1.85        4.91      2.25 o 
   9   3  11      112.76      119.49      9.72 o 
  10   3  11       14.78       17.03      4.01 o 
  11   3  11       15.75       22.84      6.18 o 
  -2   4  11        3.24        5.82      2.16 o 
  -1   4  11        1.72        2.49      1.19 o 
   0   4  11       42.05       39.96      2.95 o 
   1   4  11       73.75       76.42      3.14 o 
   2   4  11        2.94        4.97      1.30 o 
   3   4  11       50.19       57.19      2.93 o 
   4   4  11       79.89       73.02      5.21 o 
   5   4  11       35.25       32.14      3.07 o 
   6   4  11      142.67      138.07      5.73 o 
   7   4  11       14.07       15.01      2.81 o 
   8   4  11      225.73      249.70      8.58 o 
   9   4  11        2.65        3.91      3.81 o 
  10   4  11        2.19        0.87      2.43 o 
  -2   5  11       97.67       96.46      5.96 o 
  -1   5  11       83.54       92.40      4.00 o 
   0   5  11       38.07       36.96      2.89 o 
   1   5  11        6.17        8.49      2.53 o 
   2   5  11        0.86        1.40      1.17 o 
   3   5  11       86.04       83.39      3.61 o 
   4   5  11       63.42       57.30      3.17 o 
   5   5  11        6.41        6.44      1.99 o 
   6   5  11       89.38       85.85      4.93 o 
   7   5  11      182.78      176.29      7.56 o 
   8   5  11       64.02       56.76      4.64 o 
   9   5  11      151.46      155.11      7.32 o 
  10   5  11       34.42       24.92      6.22 o 
  -1   6  11        0.41        1.50      1.40 o 
   0   6  11        5.11        7.00      1.74 o 
   1   6  11        6.49        2.47      1.41 o 
   2   6  11      158.31      168.16      7.14 o 
   3   6  11       30.51       29.65      2.54 o 
   4   6  11       15.33       14.16      3.06 o 
   5   6  11       46.78       57.30      3.36 o 
   6   6  11        8.24        8.85      5.40 o 
   7   6  11       25.54       22.78      3.31 o 
   8   6  11       45.51       47.78      4.48 o 
   9   6  11        0.43       -0.04      2.38 o 
   0   7  11       54.66       53.51      3.45 o 
   1   7  11      289.26      305.91      9.13 o 
   2   7  11       91.88       91.16      4.13 o 
   3   7  11      261.53      282.71      9.13 o 
   4   7  11       83.39       89.31      4.16 o 
   5   7  11       25.74       24.17      2.62 o 
   6   7  11       62.13       74.45      4.69 o 
   7   7  11       12.71       17.92      3.31 o 
   8   7  11        8.37        9.84      3.32 o 
   9   7  11        3.05        6.79      2.92 o 
   1   8  11       80.76       80.21      4.28 o 
   2   8  11      134.66      148.37      5.47 o 
   3   8  11      121.71      119.43      4.95 o 
   4   8  11        3.62        1.20      1.91 o 
   5   8  11       69.82       87.37      4.46 o 
   6   8  11        0.46        3.59      1.86 o 
   7   8  11       11.15       14.14      3.75 o 
   4   9  11       18.33       14.59      2.47 o 
   5   9  11        8.74        7.14      2.20 o 
   3  -7  12        9.93       22.91      4.21 o 
   4  -7  12      474.01      498.83     17.13 o 
   5  -7  12        4.94        6.95      3.39 o 
   1  -6  12       53.47       55.35      4.08 o 
   2  -6  12        1.87        4.90      2.58 o 
   3  -6  12       19.97       28.29      4.12 o 
   4  -6  12       97.59      111.98      7.33 o 
   5  -6  12        0.27        0.44      2.50 o 
   6  -6  12       42.70       54.98      5.98 o 
   7  -6  12      158.94      184.58     10.45 o 
   0  -5  12      117.80      117.41      6.50 o 
   1  -5  12       47.37       49.16      3.65 o 
   2  -5  12       39.70       39.95      4.18 o 
   3  -5  12        5.30        6.40      2.48 o 
   4  -5  12       24.96       40.62      4.47 o 
   5  -5  12       77.69       72.71      5.95 o 
   6  -5  12       26.70       24.86      4.36 o 
   7  -5  12        8.32       12.09      3.67 o 
   8  -5  12        3.48        4.12      3.36 o 
   9  -5  12       36.80       40.86      6.11 o 
   0  -4  12      103.01      123.67      5.02 o 
   1  -4  12       20.80       22.50      2.58 o 
   2  -4  12        9.45        8.63      2.28 o 
   3  -4  12       12.34        4.65      2.08 o 
   4  -4  12      165.17      170.56      8.01 o 
   5  -4  12      209.47      198.85      9.12 o 
   6  -4  12       36.87       31.98      4.32 o 
   7  -4  12      221.00      209.52     10.34 o 
   8  -4  12        7.96        5.36      3.17 o 
   9  -4  12       24.92       16.98      4.60 o 
  -1  -3  12       39.18       43.18      2.65 o 
   0  -3  12       20.54       29.50      2.45 o 
   1  -3  12        2.40        0.53      1.39 o 
   2  -3  12        0.02       -1.11      1.35 o 
   3  -3  12       85.53       79.86      5.05 o 
   4  -3  12       19.56       20.74      3.17 o 
   5  -3  12      148.73      132.32      7.08 o 
   6  -3  12      100.56      106.38      6.75 o 
   7  -3  12        3.18        6.62      2.86 o 
   8  -3  12       31.65       31.19      4.74 o 
   9  -3  12        7.04        0.71      2.79 o 
  10  -3  12       34.32       39.14      4.41 o 
  -1  -2  12        6.52        7.90      2.55 o 
   1  -2  12       10.98       13.66      2.04 o 
   2  -2  12        1.04        2.37      1.51 o 
   3  -2  12        2.81        1.22      1.53 o 
   4  -2  12       66.49       65.34      4.54 o 
   5  -2  12       18.48       22.69      3.34 o 
   6  -2  12        2.17        3.43      2.37 o 
   7  -2  12       15.86       27.80      3.19 o 
   8  -2  12        0.11        1.39      1.93 o 
   9  -2  12        3.62        5.83      2.69 o 
  10  -2  12        1.45       -0.70      2.26 o 
  -2  -1  12       36.75       37.46      4.80 o 
  -1  -1  12       62.40       51.34      4.31 o 
   0  -1  12      143.56      173.46      9.50 o 
   2  -1  12       52.17       48.67      3.41 o 
   3  -1  12      103.12      108.43      5.31 o 
   4  -1  12       11.02       11.24      2.50 o 
   5  -1  12       53.84       57.36      5.22 o 
   6  -1  12        8.92        8.71      2.12 o 
   7  -1  12       14.20        8.09      2.47 o 
   8  -1  12        3.09        1.60      2.06 o 
   9  -1  12       40.34       45.60      4.42 o 
  10  -1  12       23.69       26.07      3.87 o 
  -2   0  12      182.56      200.91     11.58 o 
   2   0  12       42.59       50.43      2.80 o 
   3   0  12        5.15        4.66      1.44 o 
   4   0  12       98.32      108.70      4.63 o 
   5   0  12      167.28      163.85      5.81 o 
   6   0  12        0.09        0.65      1.56 o 
   7   0  12       33.66       28.79      3.54 o 
   8   0  12       29.79       20.97      3.71 o 
   9   0  12       30.57       25.91      4.57 o 
  10   0  12       98.24       81.84      6.36 o 
  11   0  12       65.87       93.34      9.54 o 
   0   1  12       52.93       66.05      6.62 o 
   1   1  12       72.85       60.43      6.31 o 
   2   1  12        0.39       -0.32      1.42 o 
   3   1  12      146.86      146.78      4.89 o 
   4   1  12       93.59       98.18      4.30 o 
   5   1  12       25.64       20.87      8.02 o 
   6   1  12       52.35       49.91      3.67 o 
   7   1  12        0.81        2.54      1.75 o 
   8   1  12      412.29      400.74     10.95 o 
   9   1  12      142.67      152.90      6.95 o 
  10   1  12      408.02      428.90     13.83 o 
  11   1  12        0.98        3.30      4.36 o 
  -2   2  12       58.96       84.42      7.75 o 
  -1   2  12       33.55       25.08      5.16 o 
   0   2  12        2.38        0.20      2.61 o 
   1   2  12      105.86      121.27      8.48 o 
   2   2  12       44.19       52.06      7.32 o 
   3   2  12        0.03        2.21      1.36 o 
   4   2  12       54.85       62.00      3.69 o 
   5   2  12      100.45      101.70      4.75 o 
   6   2  12      169.52      177.13     11.35 o 
   7   2  12        8.61        4.56      2.61 o 
   8   2  12      297.59      309.51      9.51 o 
   9   2  12       19.31       20.75      3.43 o 
  10   2  12       76.88       63.76      5.23 o 
  -1   3  12       16.20       13.19      2.83 o 
   0   3  12       27.13       26.09      3.40 o 
   1   3  12      244.62      219.39      5.89 o 
   2   3  12      339.81      327.71      7.89 o 
   3   3  12      178.79      177.30      5.73 o 
   4   3  12      289.10      267.90     15.91 o 
   5   3  12       35.61       36.43      3.24 o 
   6   3  12        0.48        2.62      1.77 o 
   7   3  12      186.67      206.96     14.75 o 
   8   3  12       84.60       75.24      5.46 o 
   9   3  12        9.21        7.61      2.76 o 
  10   3  12       66.83       67.10      5.34 o 
  -1   4  12        0.22        1.33      1.14 o 
   0   4  12        0.06        0.32      1.13 o 
   1   4  12        3.47        6.15      1.42 o 
   2   4  12        6.73       10.22      1.95 o 
   3   4  12       82.25       78.82      4.13 o 
   4   4  12        0.03        1.36      1.43 o 
   5   4  12        1.14        1.36      1.63 o 
   6   4  12       40.20       41.44      4.68 o 
   7   4  12        5.81        7.22      2.33 o 
   8   4  12       20.12       26.55      3.58 o 
   9   4  12       11.96        8.27      3.18 o 
  10   4  12       29.54       35.97      4.55 o 
   0   5  12        8.02        7.90      1.64 o 
   1   5  12       63.72       75.30      3.55 o 
   2   5  12      118.46      109.26      4.76 o 
   3   5  12       18.57       22.50      2.71 o 
   4   5  12       51.02       50.98      3.76 o 
   5   5  12        0.11        2.40      1.73 o 
   6   5  12       21.42       21.45      4.64 o 
   7   5  12        1.26        2.96      2.09 o 
   8   5  12       21.46       19.98      3.40 o 
   9   5  12       70.61       67.31      6.74 o 
   0   6  12      144.41      146.90      5.01 o 
   1   6  12       14.10        9.60      1.90 o 
   2   6  12       91.18       96.79      5.07 o 
   3   6  12       87.39       86.36      4.01 o 
   4   6  12        1.25        4.08      2.00 o 
   5   6  12       23.00       20.14      3.04 o 
   6   6  12        7.22        2.73      2.14 o 
   7   6  12      158.31      169.36      7.20 o 
   8   6  12       40.67       40.89      4.42 o 
   2   7  12       15.30       12.47      2.27 o 
   3   7  12       22.46       21.37      2.54 o 
   4   7  12        0.00        0.01      1.49 o 
   5   7  12       95.09       97.47      5.64 o 
   6   7  12       91.11       97.52      5.84 o 
   7   7  12      102.65       99.35      5.97 o 
   3  -5  13      267.83      301.09     11.35 o 
   4  -5  13      313.37      290.44     11.44 o 
   5  -5  13       59.27       65.78      5.91 o 
   6  -5  13      526.53      553.93     17.99 o 
   7  -5  13        1.87        6.33      3.28 o 
   2  -4  13       99.10      109.25      6.09 o 
   3  -4  13        0.40        2.94      2.19 o 
   4  -4  13       56.42       56.09      5.02 o 
   5  -4  13      171.97      170.48      8.61 o 
   6  -4  13        3.25        3.96      2.81 o 
   7  -4  13        1.31        0.49      2.52 o 
   8  -4  13       47.88       62.64      6.46 o 
   1  -3  13        4.43        7.55      2.15 o 
   2  -3  13        0.56       -1.00      1.46 o 
   3  -3  13       34.26       54.78      4.43 o 
   4  -3  13       53.93       53.19      4.67 o 
   5  -3  13        0.96       -0.18      2.01 o 
   6  -3  13       64.24       64.79      5.69 o 
   7  -3  13        2.24        2.61      2.63 o 
   8  -3  13        6.96       12.82      3.78 o 
   9  -3  13       36.88       42.45      5.71 o 
   1  -2  13        4.31        5.11      1.66 o 
   2  -2  13       34.47       35.19      3.21 o 
   3  -2  13       10.59       11.35      2.50 o 
   4  -2  13        3.12        2.86      1.93 o 
   5  -2  13        2.61        3.28      2.10 o 
   6  -2  13       50.47       54.03      5.11 o 
   7  -2  13        5.22        1.86      2.35 o 
   8  -2  13       33.21       30.90      4.85 o 
   9  -2  13       43.27       40.75      5.67 o 
   2  -1  13       43.78       60.87      3.85 o 
   3  -1  13        0.13        0.31      1.37 o 
   4  -1  13      157.56      173.35      7.37 o 
   5  -1  13      198.80      198.79      8.50 o 
   6  -1  13      159.03      135.39      7.50 o 
   7  -1  13      100.73      114.75      5.53 o 
   8  -1  13      165.43      151.33      6.64 o 
   9  -1  13        8.15       12.02      3.02 o 
   2   0  13      105.90      102.26      4.49 o 
   3   0  13       17.52       25.23      2.83 o 
   4   0  13       66.99       64.13      3.78 o 
   5   0  13        8.33        5.22      1.89 o 
   6   0  13      521.93      528.85     12.90 o 
   7   0  13        0.02        1.86      1.91 o 
   8   0  13        9.52       15.29      5.67 o 
   9   0  13      161.51      160.52      7.24 o 
  10   0  13       11.89        9.08      3.18 o 
   2   1  13        0.05        1.72      1.22 o 
   3   1  13       12.45       13.83      2.00 o 
   4   1  13       61.59       60.37      3.73 o 
   5   1  13       59.75       64.47      5.44 o 
   6   1  13        3.84        5.16      1.99 o 
   7   1  13       75.95       88.54      5.05 o 
   8   1  13       13.41       11.99      2.93 o 
   9   1  13       18.57       17.75      3.51 o 
  10   1  13        0.00        1.56      2.40 o 
   0   2  13      156.02      176.41     11.13 o 
   1   2  13       10.03       10.12      4.05 o 
   2   2  13        4.99        2.35      3.10 o 
   3   2  13      200.41      217.72      6.43 o 
   4   2  13       19.12       21.27      2.58 o 
   5   2  13        3.00        3.53      1.76 o 
   6   2  13       94.15       82.99      4.72 o 
   7   2  13       19.53       13.51      2.71 o 
   8   2  13        4.01        6.13      4.46 o 
   9   2  13       33.80       32.72      4.06 o 
   0   3  13       42.08       50.97      6.97 o 
   1   3  13      223.05      229.18     12.77 o 
   2   3  13      323.79      362.95      8.56 o 
   3   3  13      108.92      116.78      4.85 o 
   4   3  13      173.29      191.19     20.34 o 
   5   3  13      128.34      139.58      5.78 o 
   6   3  13       22.93       15.02      3.80 o 
   7   3  13       53.87       63.70      4.57 o 
   8   3  13        8.64       12.83      2.90 o 
   9   3  13       63.39       64.65      5.15 o 
   1   4  13       22.15       26.75      2.50 o 
   2   4  13       94.79       89.73      4.34 o 
   3   4  13       59.99       68.42      4.07 o 
   4   4  13        4.67        6.77      2.08 o 
   5   4  13       14.45       12.08      2.55 o 
   6   4  13       18.57       18.62      2.96 o 
   7   4  13       31.76       32.07      3.82 o 
   8   4  13       54.93       69.23      7.13 o 
   9   4  13       21.99       23.40      4.88 o 
   2   5  13      144.10      139.00      7.33 o 
   3   5  13      120.59      114.53      5.29 o 
   4   5  13       30.46       23.07      4.57 o 
   5   5  13       70.88       70.36      4.68 o 
   6   5  13      137.48      150.49      6.64 o 
   7   5  13        7.78        7.14      2.49 o 
   8   5  13       84.84       71.48      5.39 o 
   3   6  13        6.50        6.22      3.59 o 
   4   6  13      117.22      127.80      5.97 o 
   5   6  13        1.27        6.82      2.43 o 
   6   6  13      117.54       96.02      5.67 o 
   7   6  13        7.83        7.28      2.86 o 
   4  -3  14        1.91        4.71      2.52 o 
   5  -3  14       71.48       80.83      6.04 o 
   6  -3  14       10.50        5.49      2.92 o 
   3  -2  14       10.03        8.54      2.30 o 
   4  -2  14        8.25        8.77      2.59 o 
   5  -2  14       20.86        8.48      2.68 o 
   6  -2  14       33.84       32.03      4.25 o 
   7  -2  14       50.78       55.56      5.64 o 
   2  -1  14        1.28        2.04      1.46 o 
   3  -1  14       19.52       24.83      3.05 o 
   4  -1  14       23.21        9.27      2.50 o 
   5  -1  14      166.28      175.10      8.08 o 
   6  -1  14       33.34       43.21      4.76 o 
   7  -1  14       19.79        9.52      3.36 o 
   8  -1  14       21.78       28.31      4.67 o 
   3   0  14      115.85      131.17      5.87 o 
   4   0  14      144.40      165.56      7.17 o 
   5   0  14       87.29       79.55      5.53 o 
   6   0  14       59.67       67.82      4.45 o 
   7   0  14       46.87       42.33      3.95 o 
   8   0  14        3.13        0.45      2.18 o 
   3   1  14       12.22       13.68      2.43 o 
   4   1  14        5.72        3.71      1.71 o 
   5   1  14       25.28       34.26      3.92 o 
   6   1  14       47.48       49.39      8.64 o 
   7   1  14        0.85        0.72      2.01 o 
   8   1  14       33.71       25.73      3.60 o 
   2   2  14        1.33        3.05      3.41 o 
   3   2  14       18.37       22.85      5.01 o 
   4   2  14        5.84        7.53      2.69 o 
   5   2  14      206.04      224.27      7.39 o 
   6   2  14       63.83       48.88      3.92 o 
   7   2  14      332.84      355.06     10.28 o 
   8   2  14      103.19      116.73      6.30 o 
   3   3  14       38.66       31.08      3.18 o 
   4   3  14      132.77      149.12      5.88 o 
   5   3  14       23.51       19.93      5.69 o 
   6   3  14      156.16      182.69      7.51 o 
   7   3  14      123.36      129.02      6.36 o 
   4   4  14       74.28       66.95      8.96 o 
   5   4  14       22.15       22.56      4.53 o 
   6   4  14       41.67       29.36      3.50 o 
                                                 
